# Supplementary material for: Motif-Aware PRALINE: Improving the alignment of motif regions
Source: PLoS Comput Biol. 2018 Nov 1;14(11):e1006547. doi: 10.1371/journal.pcbi.1006547 (PMC6233922; doi:10.1371/journal.pcbi.1006547)
Supplement: S4 Appendix — Also includes a script to generate the alignments with a local MA-PRALINE installation. (ZIP) [file pcbi.1006547.s004.zip]

Archive with 14 entries (11 files):
- S4 Appendix/
- S4 Appendix/input/
- S4 Appendix/input/BB30015.tfa
- S4 Appendix/input/HIV_V1.fasta
- S4 Appendix/input/HIV_full.fasta
- S4 Appendix/input/BB20035.tfa
- S4 Appendix/output/
- S4 Appendix/output/fig_5_panel_c.mfa
- S4 Appendix/output/fig_5_panel_b.mfa
- S4 Appendix/output/fig_5_panel_a.mfa
- S4 Appendix/output/fig_5_panel_d.mfa
- S4 Appendix/output/fig_6.mfa
- S4 Appendix/output/fig_7.mfa
- S4 Appendix/run.sh
