# Supplementary material for: Motif-Aware PRALINE: Improving the alignment of motif regions
Source: PLoS Comput Biol. 2018 Nov 1;14(11):e1006547. doi: 10.1371/journal.pcbi.1006547 (PMC6233922; doi:10.1371/journal.pcbi.1006547)
Supplement: S4 Appendix — Also includes a script to generate the alignments with a local MA-PRALINE installation. (ZIP) [file pcbi.1006547.s004.zip › S4 Appendix/input/HIV_V1.fasta]

>1.7.1B2|GROUP:Broad|/1-830
LTPLCVTLNCTDLRNATNNSTTSNSSMEMEGGEIKNCSF
>1031.12.9D9|GROUP:Broad|/1-814
LTPLCVTLNCTELENTINITNSSRGEIKNCSF
>1113.21.G2|GROUP:Nonbroad|/1-826
LTPLCVTLDCTDLKNTTNTTSSQNATNTNSSSEGIMGEMKNCSF
>1120.10.20|GROUP:Nonbroad|/1-820
LTPLCVTLNCTDLRNATNITSSGGEIKNCSF
>115.31.D9|GROUP:Broad|/1-830
LTPLCVTLNCTDLKNATNTNSTISNSTNWGQMEAGEIKNCSF
>1182.6.1D2|GROUP:Broad|/1-820
LTPLCVTLNCTNELKNTTKTNNSSWGGEMKNCSF
>1186.10.1E1|GROUP:Broad|/1-823
LTPLCVTLNCTDFGNTTNTTSSSGEMMEKGEIKNCSF
>139.19.C10|GROUP:Nonbroad|/1-822
LTPLCVTLNCTNLNATNTNSSIGETMGGGEIKNCSF
>171.11.G8|GROUP:Broad|/1-825
LTPLCVTLNCTNELKNTTETNNSSWGGEMKNCSF
>207.13.F8|GROUP:Broad|/1-822
LTPLCVTLNCTDLRNATNTTNSSGGTMEGGEIKNCSF
>208.9.F6|GROUP:Nonbroad|/1-823
LTPLCVTLNCTNVNTNNSSSLNNTTNTNNSSWGKMEEGEIKNCSF
>26.11.E12|GROUP:Nonbroad|/1-832
LTPLCVTLNCTDLGNATDAINRNVTDAPNSTLGTMEEKGEIKNCSF
>39.14.F10|GROUP:Nonbroad|/1-828
LTPLCVTLNCSDMGNETATNNTSSGGETVEKGEIKNCSF
>424.9.H1|GROUP:Nonbroad|/1-824
LTPLCVTLNCNNSIDWKNTTSINNSSVGTLKEGEIKNCSF
>493.18.G11|GROUP:Broad|/1-826
LTPLCVTLNCTNLKNATNTNETTHTNSKVMIKEGEIKNCSF
>511.8.G5|GROUP:Nonbroad|/1-833
LTPLCVTLDCTDYVGNVTNANATNTTSGIGGTVEGGEIKNCSF
>526.17.1G12|GROUP:Broad|/1-820
LTPLCVTLNCTDDLKNTNNTNSTEGRTMEGGEIKNCSF
>537.8.A11|GROUP:Broad|/1-820
LTPLCVTLECYDLNRTNTNTTSSSEGMRGEIKNCSF
>671.32.C9|GROUP:Nonbroad|/1-824
LTPLCVTLNCTNVNITSSNNITSSNNSNLEQMTREIKNCSF
>692.26.B1|GROUP:Broad|/1-826
LTPLCVTLNCTNLQNATNTNSNSSWDKMEEGEIKNCSF
>8332.12.F11(A)|GROUP:Broad|/1-827
LTPLCVTLNCSDLGNNTNSGNNKTNSSSWEKMERGEIKNCSF
>CONSENSUS_B/1-841
LTPLCVTLNCTDLMNATNTNTTIIYRWRGEIKNCSF
>Env/1-856
LTPLCVSLKCTDLKNDTNTNSSSGRMIMEKGEIKNCSF
>HXB2/1-856
LTPLCVSLKCTDLKNDTNTNSSSGRMIMEKGEIKNCSF
