# Supplementary material for: Motif-Aware PRALINE: Improving the alignment of motif regions
Source: PLoS Comput Biol. 2018 Nov 1;14(11):e1006547. doi: 10.1371/journal.pcbi.1006547 (PMC6233922; doi:10.1371/journal.pcbi.1006547)
Supplement: S4 Appendix — Also includes a script to generate the alignments with a local MA-PRALINE installation. (ZIP) [file pcbi.1006547.s004.zip › S4 Appendix/input/HIV_full.fasta]

>1.7.1G10|GROUP:Broad|/1-822
TEELWVTVYYGVPVWKEATTTLFCASDAKAYDTEVHNVWATHACVPTDPNPQEVELENVTENFNMWKNNMVEQMHEDI
ISLWDQSLKPCVKLTPLCVTLNCTDLRNATNNSSMRMMERGEIKNCSFNITTSIRDKMQKEYALLYKLDIVPIDNDNT
SYRLISCNTSVITQACPKVSFEPIPIHYCAPAGFAILKCNNKTFNGKGPCTNVSTVQCTHGIRPVVSTQLLLNGSLAE
EEIVIRSDNITDNAKTIIVQLKEAVQINCTRPNNNTRKSIHIGPGKAFYATGEIIGDIRQAHCNLSRVDWENTLKQIA
EKLREQFRNKTIVFNQSSGGDPEITMHSFNCGGEFFYCNTTQLFNSTWNSTRNGTEVSNKTEIITLPCRIKQLINMWQ
EVGKVMYAPPIRGKIRCSSKITGLLLTRDGGNNKSEAENETEIFRPGGGDMRDNWRSELYKYKVVKIEPLGVAPTKAK
RRVVQREKRAVGLGAMFLGFLGAAGSTMGAASVTLTVQARLLLSGIVQQQNNLLRAIEAQQHLLQLTVWGIKQLQARV
LAVERYLKDQQLLGIWGCSGKLICTTAVPWNASWSNKSLDKIWNNMTWMEWEREINNYTSLIYTLIEESQNQQEKNEQ
ELLELDQWASLWNWFSITNWLWYIKIFIMIVGGLVGLRIVFAVLSIANRVRQGYSPLSFQTHLPAQRGPDRPEGIEEE
GGERDKDRSGRLVDGFLAIIWVDLRSLCLFSYHRLRDLLLIVTRIVELLGRRGWELLKYWWNLLQYWSQELKNSAVSL
LNATAIAVAEGTDRIIEVSQRAFRAILHIPTRIRQGLERALL
>1031.12.8G8|GROUP:Broad|/1-815
ADQLWVTVYYGVPVWKDTTTTLFCASDAKAYDTEVHNVWATHACVPTDPNPQEIALENVTEDFNMWKNNMVEQMHEDI
ISLWDQSLKPCVKLTPLCVTLNCTELENTTINITNSSRGEIKNCSFKVTTSLRDKKKEYALFYRLDIVPIDEDNNSYR
LISCNTSVITQACPKVTFEPIPIHYCTPAGFALLKCNDKKFSGKGPCTNVSTVQCTHGIRPVVSTQLLLNGSLAEEEI
VIRSENFTNNAKTIIVQLNESVEIYCTRPNNNTRKSIHVGPGKTLYATGDIIGDIRQAHCNLSRAKWNDTLKQIVIKL
RKQFRNRTIVFTQSSGGDPEIVMHSFNCGGEFFYCNSTQLFNSTWMLNSTWESNSTEENITLPCRIKQIINMWQEVGK
AMYAPPISGQIRCSSNITGLLLTRDGGNNTNGTEIFRPGGGDMGDKWRSELYKYKVVKIEPLGVAPTKAKRRVVQREK
RAVGTIGAMFLGFLGAAGSTMGAASMMLTVQARQLLSGIVQQQNNLLRAIEAQQHLLQLTVWGIKQLQARVLAVERYL
KDQQLLGIWGCSGKLICTTAVPWNASWSNKSLDKIWNNMTWMDWEREINNYTGLIYTLIEESQNQQEKNEQELLELDK
WANLWNWFDISNWLWYIKIFIMIVGGLVGLRIIFSVLSIVKKVRQGYSPLSFQTRLPVPRGPDRPEGIEEEGGERDRD
RSGQLVDGFLTLIWVDLRSLCLFSYHRLKDLLLIVARIVELLGRRGWEVLKYWWNLLQYWSQELKNSAVSLYNTTAIA
VAEGTDRIIEVLQRAYRAFLHIPRRIRQGAERALQ
>1113.21.G2|GROUP:Nonbroad|/1-826
ANNLWVTVYYGVPVWKEATTTLFCASDAKAYDTEVHNVWATHACVPTDPNPQEVRLDNVTENFNMWKNNMVEQMHEDI
ISLWDQSLKPCVKLTPLCVTLDCTDLKNTTNTTSSQNATNTNSSSEGIMGEMKNCSFNITTNIRDKVQKEYALFYKLD
LVSIDNQTSYSLISCNTSVTTQACPKVSFEPIPIHYCAPAGFAILKCNNKTFNGTGPCTNVSTVQCTHGIRPVVSTQL
LLNGSLAEEEVVIRSENFTNNAKTIIVQLNESVAINCTRPSNNTRKSIPIGPGRAFYITGEIIGDIRQAHCNISSKNW
NKTLEQIVEKLREQFGKNKTIAFNQASGGDPEIVMHTFNCGGEFFYCNTTRLFNSTWYANSTRNATGSNDTDPITLPC
RIKQIINRWQEVGKAMYAPPIRGQIRCSSNITGLLLTRDGDNNETETFRPGGGDMRDNWRSELYKYKVVQIEPLGIAP
TKAKRRVVQREKRAVGIGAMFLGVLSAAGSTMGAASMTLTVQARQLLSGIVQQQNNLLRAIEAQQHLLQLTVWGIKQL
QARVLAVERYLKDQQLLGIWGCSGKLICTTTVPWNISWSNKTLDYIWNNMTWMQWEKEIDNYTDLIYSLIEESQYQQE
KNEKELLELDKWASLWNWFDITNWLWYIKIFIMIVGGLIGLRIVFTILSIVNRVRQGYSPLSFQTRLPAQRGPDRPEG
IEEEGGERDRSRSGPLVDGFLAIIWVDLRSLCLFSYRHLRDLLLILARIVGLLGRRGWEALKYWWNLLQYWSQELKNS
AVSLLNATAIVVAEGTDRVIEVVQRACRAILNIPRRIRQGAERALI
>1120.10.20|GROUP:Nonbroad|/1-820
TEQLWVTVYYGVPVWKEATTTLFCASDAKAYDTQVHNVWATHACVPTDPNPQEVVLENVTENFNMWKNNMVEQMHEDI
ISLWDQSLKPCVKLTPLCVTLNCTDLRNATNITSSGGEIKNCSFNITTSIRDKVKQEYALFYKLDVGPIDDGNTTTNY
RLINCNTSVITQACPKVSFEPIPIHYCTPAGFAILKCNDKKFNGTGSCTNVSTVQCTHGIRPVVSTQLLLNGSLAERE
VAIRSNNFTDNTKTIIVQLNESVKIDCIRPNNNTRKGIHIGPGRAFYTTGEIIGDIRQAHCNLSKAQWNNTLKQIVIK
LREQFRNKTIVFNQSSGGDPEIVMHSFNCGGEFFYCNSTALFNSTWSTGNDTWSTVNDTNKTDNITLPCRIKQIINMW
QEVGKAMYAPPIRGQIRCSSNITGLLLTRDGGNKTTGTEVFRPGGGDMRDNWRSELYKYKVVKIEPLGVAPTKAKRRV
VQREKRAVGTLGAMFLGFLGAAGSTMGAASTALTVQARQLLSGIVQQQNNLLRAIEAQQHLLQLTVWGIKQLQARVLA
VERYLRDQQLLGIWGCSGKLICTTTVPWNASWSNKSLDKIWNNMTWMQWEREIDNYTSLIYTLIEESQNQQEKNEQEL
LELDKWASLWNWFDITNWLWYIKIFIMIVGGLVGLRIVFAILSLVNRVRQGYSPLSFQTLLPAPRGPDRPDGIEEEGG
ERDRDRSGRLVDGFLALIWDDLRSLCLFSYRRLRDLLLIAARIVELLGRRGWEALKYWWNLLQYWSQELKNSAVSLLN
ATAIAVAEGTDRVIEIVQRAFRAILHIPVRIRQGLERALL
>115.31.D9|GROUP:Broad|/1-830
AELWVTVYYGVPVWKEATTTLFCASDAKSYDTEVHNVWATHACVPTDPNPQEVVLENVTENFNMWKNNMVEQMHEDII
SLWDQSLKPCVKLTPLCVTLNCTDLKNATNTNSTISNSTNWGQMEAGEIKNCSFNVTRSIKNKMQKEYALFYKMDVMP
IDNDNTSYTLINCNTSVITQACPKVSFEPIPIHYCAPAGFAILKCNDKKFNGTGPCKNVSTVQCTHGIKPVVSTQLLL
NGSLAEQEVVIRSENFTNNAKTIIVQLNESVVINCTRPNNNTRKSINIGPGRAFYATGEIIGDIRQAHCNLSRLDWNR
TLGQIVSKLKEQFGNKTIVFNQSSGGDPEIEMHSFNCRGEFFYCNTTKLFNSTWNSAGNNSVWNNNDPDIITLPCRIK
QIINRWQEVGKAMYAPPIRGNINCSSQITGLLLTRDGGKEDNATNTTEIEIFRPGGGDMRDNWRSELYKYKVVKIQPL
GVAPTKAKRRVVQREKRAVTLGAMFLGFLGAAGSTMGAASVTLTVQARQLLSGIVQQQNNLLKAIEAQQRILQLTVWG
IKQLQARVLAVERYLQDQQLLGIWGCSGKLICTTTVPWNASWSNKSLDRIWNNMTWMEWEKEIDNYTDLIYTLLEESQ
NQQEKNEQELLELDKWASLWNWFDITKWLWYIKIFIMIVGGLIGLRIVFTVLSIVNRVRKGYSPLSFQIRLPAQRGPD
RHGGIEEGGGERDREGSSQLVHGFLAIIWVDLRSLCLFSYHRLRDLLLIVARTVELLGRRGWEALKYWWNLLQYWSQE
LKKSAVSLLNAIAIVVAEGTDRVIEVVQRTCRAIRNIPTRIRQGLERVLL
>1182.6.1A6|GROUP:Broad|/1-824
TEKLWVTVYYGVPVWKEATTTLFCASDAKAYDTEVHNVWATHACVPTDPSPQEVILENVTENFNMWTNNMVEQMHEDI
ISLWDQSLKPCVKLTPLCVTLNCTNELKNTTKTNNSSWGGEMKNCSFNVTTSIRDKVQKEYALFYKLDIVPIDDDNNT
SNYTSNYRLINCNTSVITQACPKITFEPIPIHFCTPAGFAILKCNNKKFNGKGPCTNVSTVQCTHGIRPVVSTQLLLN
GSLAEEEVIIRSDNFTDNAKTIIVQLNESVVINCTRPNNNTRKSINIGPGRAFYTTGEIIGDIRQAHCNLSRTQWNNT
LKQIAIKLREQFENKTIVFNQSSGGDPEIVMHSFNCGGEFFYCNTTKLFNSTWNDTDIRGNNTEGNDTITIPCRIKQI
VNMWQEVGKAMYAPPIRGQIRCSSNITGLLLTRDGGSESNTTEIFRPGGGDMRDNWRSELYKYKVVRIEPLGVAPTKA
KRRVVQREKRAVGTIGAMFLGFLGAAGSTMGAASITLTVQARLLLSGIVQQQNNLLRAIEAQQHLLQLTVWGIKQLQA
RVLAVERYLRDQQLLGIWGCSGKLICTTSVPWNTSWSNKSLDKIWNNMTWMEWEREIDNYTSLIYTLLEESQNQQEKN
EQELLELDKWASLWNWFDITNWLWYIKIFIMIVGGLVGLRIVFTVLSIVNRVRQGYSPLSFQTHLPAPRGPDRPDGIE
EEGGEQDRGRSSRLVDGFLALIWDDLWSLCLFSYRRLRDLLLIAARVVELLGRRGWEVLKYWWNILQYWSQELKNSAV
SLFNAIAIAVAEGTDRAIEIVQRAYRAIFHIPRRIRQGLERALL
>1186.10.1C5|GROUP:Broad|/1-826
TDQKWVTVYYGVPVWKEATTTLFCASDAKAYDTEVHNVWATHACVPTDPNPQEIELKNVTENFNMWKNDMVEQMHEDI
ISLWDQSLKPCVKLTPLCVTLNCTDFGNTTNTTSSSGEMMEKGEIKNCSFNITTGIRDKLQKEYALFYKLDVVPIDNN
NTKYRLISCNTSIITQACPKVSFEPIPIHYCAPAGFAILKCNDKEFNGTGPCANVSTVQCTHGIRPVVSTQLLLNGSL
AEEEVVIRSANFTDNAKTIIIQLNESVEINCTRPNNNTRKSIHIGPGRAFYTTGDIIGDIRQAYCNISRTKWNNTLQQ
IVKKLREQFNNKTIVFNQSSGGDPEIVMHSFNCGGEFFYCNSTQLFNSTWNGTEVTWNVTEGLNRTEGNDTITLPCRI
KQIINLWQEVGKAMYAPPIRGQIRCSSNITGLLLTRDGGNNTNGTEIFRPGGGDMRDNWRSELYKYKVVKIEPLGVAP
TKAKRRVVQREKRAAGIGALFLGFLGAAGSTMGAASMTLTVQARQLLSGIVQQQNNLLRAIEAQQHLLQLTVWGIKQL
QARVLAVERYLKDQQLLGIWGCSGKLICTTAVPWNDSWSNKSLNDIWNNMTWMQWEKEINNHTDKIYTLLEKSQNQQE
KNEQELLELDKWASLWNWFDITNWLWYIKIFIMIVGGLVGLRIVFAVLNIVNRVRQGYSPLSLQTRLRAPRGPDRPEG
IEEEGGEQDKDRSSRLVDGFLALLWVDLRSLCLFSYHRLRDLLLIVTRIVELLGRRGWEILKYWWNLLQYWSQELKNS
AVSLLNATAIAVAEGTDRVIEVLQRAFRAILHIPTRIRQGFERALL
>139.19.A6|GROUP:Nonbroad|/1-822
TDQLWVTVYYGVPVWKEATTTLFCASDAKAYDTEVHNVWATHACVPTDPNPQEVVLGNVTENFNMWKNNMVEQMHEDI
ISLWDQSLKPCVKLTPLCVTLNCTNLNATNTNSSIGETMGGGEIKNCSFNITTSIRDKVQKEYALFYKLDVVPIDNDR
TNTSYRLLSCNTSVITQACPKVTFEPIPIHYCAPAGFAILKCNNKKFNGTGPCTNVSTVQCTHGIRPVVSTQLLLNGS
LAEDEVAIRSSNFTDNAKTIIVQLNESVEINCIRPNNNTRKSINIGPGRAFYTTGEIIGDIRQAHCNISGAKWNSTLK
MIVEKLREQFGNKTINFNQSSGGDPEIVMHSFNCGGEFFYCNTTKLFNSTWNMNDTRESNNTGQNITLPCRIKQIINM
WQEVGKAMYAPPIKGQIRCSSNITGLLLIRDGGTNGTNETEIFRPGGGDMRDNWRSELYKYKVVKIEPLGVAPTKAKR
RVVQREKRAVGTLGAMFLGFLGAAGSTMGAASMTLTVQARQLLSGIVQQQNNLLKAIDAQQHLLQLTVWGIKQLQARV
LAVERYLKDQQLLGIWGCSGKLICTTTVPWNVSWSNKSLNQIWENMTWMQWEKEIDNYTSLIYTLIEESQNQQEKNEQ
ELLELNEWASLWNWFSISKWLWYIKIFIMIVGGLVGLRIVFAVLSIVNRVRQGYSPLSFQTRFPAPRGPDGPGGIEGE
GGERGRDTSGRLVNGFLELIWDDLRSLCLFSYHHLRDLLLIATRIVELLGRRGWEVLKYWWNLLQYWSQELKNSAVSL
LNATAIAVAEGTDRIIEVVQRAGRAILHIPTRIRQGLERALL
>171.11.B4|GROUP:Broad|/1-820
TEKLWVTVYYGVPVWKEATTTLFCASDAKAYDTEVHNVWATHACVPTDPSPQEVILENVTENFNMWTNNMVEQMHEDI
ISLWDQSLKPCVKLTPLCVTLNCTNELKNTTTTNNSSWGGEMKNCSFNITTSIRDKVQKEYALFYKLDIVPIGDDNNT
SNYNTSNYRLINCNTSVITQACPKISFEPIPIHFCTPAGFAILKCNDKKFNGKGPCTNVSTVQCTHGIRPVVSTQLLL
NGSLAEEEVIIRSDNFTDNAKTIIVQLNESVVINCTRPNNNTRKSINIGPGRAFYTTGDIIGDIRQAHCNLSRTQWNN
TLKQIAIKLREQFENKTIVFNQSSGGDPEIVMHSFNCGGEFFYCNTTELFNSTWNDTDNEGNDTITIPCRIKQIINMW
QEVGKAMYAPPIRGQIRCSSNITGLLLTRDGGSESNTTEIFRPGGGDMRDNWRSELYKYKVVKIEPLGVAPTKAKRRV
VQREKRAVGTIGAMFLGFLGAAGSTMGAASITLTVQARLLLSDIVQQQNNLLRAIEAQQHLLQLTVWGIKQLQARVLA
VERYLRDQQLLGIWGCSGKLICTTSVPWNTSWSNKSLEKIWDNMTWMEWEREIDNYTSLIYTLLEESQNQQEKNEQEL
LELDKWASLWNWFDITNWLWYIKIFIMIVGGLVGLRIVFTILSIVNRVRQGYSPLSFQTHLPTPRGPDRPDGIEEEGG
ERDRGRSSRLVDGFLALIWDDLWSLCLFSYRRLRDLLLIAARVVELLGRRGWEVLKYWWNILQYWSQELKKSAVSLFN
AIAIAVAEGTDRAIEIVQRAFRAILHIPRRTRQGLERALL
>207.13.F8|GROUP:Broad|/1-822
TEKLWVTVYYGVPVWKEATTTLFCASDAKAYDTEVHNVWATHACVPTDPSPQEVVLENVTENFNMWKNNMVEQMHEDI
ISLWDQSLKPCVELTPLCVTLNCTDLRNATNTTNSSGGTMEGGEIKNCSFNITTNIRDKVQKEYALFYKLDVVPIDND
NTSYRLISCNTSVITQACPKVSFEPIPIHYCAPAGFAILKCKDKKFNGTGPCKNVSTVQCTHGIRPVVSTQLLLNGSL
AEEEVVIRSANFTDNAKTIIVQLKESVEINCTRPNNNTRKGIHIGPGRAFYTTGEIIGDIRQAHCNLSRAKWNDTLSQ
IVKKLREQFGNKTIVFNQSSGGDPEIVTHSFNCGGEFFYCNSTQLFNSTWLFNSTWNGNEGLNNTQENITLPCRIKQI
INMWQKVGKAMYAPPIRGQIRCSSNITGLLLTRDGGNDNETETFRPGGGDMRENWRSELYKYKVVKIEPLGVAPTKAK
RRVVQREKRAVGIGAVFLGFLGAAGSTMGAASMTLTVQARLLLSGIVQQQNNLLRAIEAQQHLLQLTVWGIKQLQARV
LAVEKYLKDQQLLGIWGCSGKLICTTTVPWNASWSNKSLDKIWNNMTWMEWEREIDNYTSLIYTLIEESQNQQEKNEL
ELLELDKWASLWNWFDITKWLWYIKIFIMIVGGLVGLRIVFAVLSIVNRVRQGYSPLSLQIRPPVPRGPDRPEGIEEE
GGDRDRDISGGSVNGFLALFWSDLRSLCLFSYHHLRDLLLIVTRIVELLGRRGWEASKYWWNLLQYWSQELKNSAVSL
FNATAIAVAEGTDRVIEVLQRAYRAILHIPRRIRQGFERALL
>208.9.F6|GROUP:Nonbroad|/1-823
AKNLWVTVYYGVPVWKEANTTLFCASDAKAYDTEVHNVWATHACVPTDPNPQEVVLENVTENFNMWKNNMVEQMHEDI
ISLWDQSLKPCVKLTPLCVTLNCTNVNTNNSSSLNNTTNTNNSSWGKMEEGEIKNCSFNITTSIGKLQKEYALFYKLD
VVPIDNDSYTLINCNTSVITQACPKVSFEPIPIHFCTPAGFAILQCNNKKFNGTGPCTNVSTVQCTHGIRPVVSTQLL
LNGSLSEGEVVIRSENFTDNAKTIIVQLNESIAINCTRPNNNTRKSIHIGPGRAFYTTGQIIGDIRQAYCNLSREKWD
NTLGQIVTKLKEQFGNKTIIFNQSSGGDPEIVMHSFNCGGEFFYCNTTQLFNSTWNSTRNGTSNDKHIILPCRIKQII
NRWQEVGKAMYAPPIKGQIKCSSNITGLLLTRDGGNNGNESETFRPGGGDMRDNWRSELYKYKVVKIEPLGVAPTKAK
RRVVQREKRAVGVIGAMFLGFLGAAGSTMGAASMTLTVQARQLLSGIVQQQNNLLRAIEAQQHLLQLTVWGIKQLQAR
VLAVERYLRDQQLLGIWGCSGKIICTTTVPWNASWSNKSLDNIWQNMTWMEWEREISNYTSLIYTLIEESQNQQEKNE
QELLELDKWASLWNWFDITKWLWYIKIFIMIVGGLVGLRIVFAVLSIVNRVRQGYSPLSLQTRLPAPRGPDRPDGIEE
EGGERDRDRSGRLVNGFLALIWDDLRSLCLFSYHRLRDLLLIAARIVELLGRRGWEALKYWWNLLQYWIQELKNSAVS
LLNATAIAVAEGTDRVIEVVQRTCRAIRHIPRRVRQGLERSLL
>26.11.E12|GROUP:Nonbroad|/1-832
AEEELWVTVYYGVPVWKEATTTLFCASDAKAYDTEVHNVWATHACVPTDPSPQEVVLANVTENFNMWKNNMVEQMHED
IVSLWDQSLKPCVKLTPLCVTLNCTDLGNATDAINRNVTDAPNSTLGTMEEKGEIKNCSFNITTSVRDKMQKEYATFY
KLDIVPIDNDNNSYRLINCNTSVITQACPKVSFEPIPIHYCAPAGFAILKCNNKTFNGTGPCTNVSTVQCTHGIRPVV
STQLLLNGSLAEEEIVIRSENFTDNAKTIIVQLNESVEINCTRPNNNTRKSIHIGPGRAFYTTGQIIGNIRQAHCNIS
RAKWNNTLHKIVKKLREQFRNKTIVFKQSSGGDPEIVMHSFNCGGEFFYCNSTQLFNSTWYGNKSSDNTGEEGNITLP
CRIKQIINLWQEVGKAMYAPPIGGQIRCSSNITGLLLTRDGGNNNITETTEIFRPGGGDMRDNWRSELYKYKVVKIEP
LGVAPTKAKRRVVQREKRAVGTIGAMFLGFLGAAGSTMGAASMTLTVQARLLLSGIVQQQSNLLRAIEAQQHLLQLTV
WGIKQLQARVLAVERYLKDQQLLGIWGCSGKLICTTAVPWNASWSNKSLDNIWNNMTWMEWEREISNYTNLIYNLIEE
SQNQQEKNEQELLELDKWASLWNWFNITNWLWYIKIFIMIVGGLVGLRIVFAVLSIVNRVRKGYSPLSFQTLLPVPRG
PDRPGGIEEEGGERDRDRSDRSVNGFLPLIWDDLRSLCLFSYHRLRDLLLIVARIVEILGRRGWEALKYWWNLLQYWI
QELKNSAVSLLNATAIAVAEGTDRIIEVVQRACIAILHIPRRVRQGLERALQ
>39.14.F10|GROUP:Nonbroad|/1-828
AGNLWVTVYYGVPVWKEATTTLFCASDARAYDTEAHNVWATHACVPTDPNPQEVVLENVTENFNMWRNNMVEQMHEDI
ISLWDQSLKPCVKLTPLCVTLNCSDMGNETATNNTSSGGETVEKGEIKNCSFNITTNIRDKVQKVYATFYKLDIVPID
DKTNNNNTIYTNYRLISCNTSVLTQACPKISFEPIPIHYCAPAGFAILKCNNKTFNGKGPCTNVSTVQCTHGIRPVVS
TQLLLNGSLAEEEVVIRSENFADNAKTIIVQLNESVEINCTRPNNNTRRSISIGPGRAFYTTGEIIGNIRQAHCNISR
AKWNNTLQQIVNKLREKFENKTIVFNQSSGGDPEIVMHSFNCGGEFFYCNTTQLFNSTWNNTGGSNNTEGNNTITLPC
RIKQIINMWQEVGKAMYAPPIKGQIRCSSNITGLLLTRDGGKTTNNTEIFRPGGGDMRENWRSELYKYKVVKIEPLGI
APTKAKRRVVQREKRAVGIGAVFLGFLGAAGSTMGAASTALTVQARLLLSGIVQQQNNLLRAIKAQQHMLQLTVWGIK
QLQARILAVERYLKDQQLLGIWGCSGKLICTTAVPWNASWSNKSVDEIWGNMTWMQWEREIDNYTSLIYTLIEESQNQ
QEKNEQELLELDKWASLWNWFSITKWLWYIKIFIMIVGGLVGLRIVFAVLTIVNRVRQGYSPLSFQTHRPAPRGPDRP
EGIEEDGGERDRDRSGQLVDGLLALIWVDLRSLCLFSYHHLRDLLLIVTRIVELLGRRGWEALKYWWNLLQYWGQELK
KSAVSLLNATAIAVAEGTDRVVEILQRAGRAILNIPRRIRQGFERALQ
>424.9.H1|GROUP:Nonbroad|/1-824
AEQLWVTVYYGVPVWKEATTTLFCASDAKAYDTEVHNVWATHACVPTDPNPQEVELGNVTEKFNMWKNNMVEQMHEDI
ISLWDQSLKPCVKLTPLCVTLNCNNSIDWKNTTSINNSSVGTLKEGEIKNCSFNITTNIRDKMQKEYALFYKLDIVPI
DNDNTRYRLISCNTSVITQACPKVSFEPIPIHYCAPAGFAILKCNNKTFDGKGPCTNVSTVQCTHGIRPVVSTQLLLN
GSLAEEEVVIRSENITDNAKTIIVQLKEAVEINCTRPNNNTRKGIHIGPGRAFYTTGQITGNIRLAHCNISRAKWNNT
LQQIVKKLKEQFNNNTIVFNHSSGGDPEIVTHSFNCGGEFFYCNTTQLFNSTWNNTGGSWNVTGNDTITLPCRIKQII
NLWQEVGKAMYAPPIRGHIRCSSNITGLLLTRDGGNGNNTNRSETFRPGGGDMRDNWRSELYKYKVVKIEPLGVAPTK
AKRRVVQREKRAVGLGAMFLGFLGAAGSTMGAASITLTVQARLLLSGIVQQQNNLLRAIEAQQHLLQLTVWGIKQLQA
RVLAVERYLKDQQLLGIWGCSGKLICTTTVPWNASWSNKSLDKIWNNMTWMEWEREIDNYTSLIYTLIEKSQNQQEKN
EQELLELDKWASLWNWFDISNWLWYIKIFIMIVGGLVGLRIIFTVLAIVNRVRQGYSPLSFQTHLPAQRGPDRPEGIE
EEGGDKDKDKSSRLVDGFLALLWVDLRSLCLFSYHRLRDLLLIATRIVELLGRRGWELLKYWWNLLKYWSQELKNSAV
SLLNATAIAVAEGTDRIIEVSQRAFRAILNVPRRIRQGFERVLL
>493.18.G11|GROUP:Broad|/1-826
TDQLWVTVYYGVPVWKEATTTLFCASDAKAYDTEAHNVWATHACVPTDPNPQEVVLGNVTENFNMWKNNMVEQMHEDI
ISLWEESLKPCVKLTPLCVTLNCTNLKNATNTNETTHTNSKVMIKEGEIKNCSFNITTSRGDKVRKDYALFSELDVVP
VDNDNTSYMLISCNTSAITRACPKISFEPIPIHFCTPAGFALLKCNDKKFNGSGPCTNVSTVQCTHGIRPVVSTQLLL
NGSIAEEEIVIRSENFTNNAKIIIVQLNKSIAINCTRPNNNTRKGIHMGPGRTIYATGEVIGDIRQAHCNLSREEWNN
TLKQVVTKLKEQFGNKTIVFNQSSGGDPEIIMHTFNCGGEFFYCNSTPLFNSTWNWNDTTGPWNDTGSNNITLQCRIK
QIINRWQEVGKAMYAPPIKGQIRCSSNITGLLLTRDGGNNNNKTEIFRPGGGDMRDNWRSELYKYKVVKIEPLGVAPT
KAKRRVVQREKRAVGTIGAMFLGFLGAAGSTMGAASVTLTVQARQLLSGIVQQQNNLLKAIEAQQHLLQLTVWGIKQL
QARVLAVERYLKDQQLLGIWGCSGKLICTTAVPWNASWSNKSLDQIWNNMTWMEWEREIDNYTNLIYTLIEESQNQQE
KNELELLELDKWASLWNWFDITKWLWYIKIFIMIVGGLVGLRIVFAVLSIVNKVRQGYSPLSFQIRLPTPRGPDRPEG
IEEEGGERDRDRSGPLVNGFLALFWEDLRSLCLFSYHRLRDLLLIVARIVELLGRRGWEALKYWWNLLQYWSQELRNS
AVSLLDAIAIAVAEGTDRIIETVQRIYRAILNIPTRIRQGLELALL
>511.8.1E10|GROUP:Nonbroad|/1-844
TEKLWVTVYYGVPVWKEATTTLFCASDAKAYDTEVHNVWATHACVPTDPNPQEVVLENVTENFNMWNNDMVEQMHEDI
ISLWDQSLKPCVELTPLCVTLDCTDYVGNATNANATNTTSGSSRGTTNATSGIGGTVEGREIKNCSFNITTSIRDKVQ
KEYALFYKLDIVPIDNDNTNNNYRLINCNTSVIKQACPKVSFEPIPIHYCAPAGFAILKCNDKKFNGTGPCTNVSTVQ
CTHGIRPVVSTQLLLNGSLAEEEVAIRSQNFTNNAKVIIVQLNESVVINCTRPNNNTRKSIHIGPGRAFYTTGAIIGD
IRQAHCNISRVKWKNTLKQIVTKLREQFKNKTIAFNQSSGGDPEIVMHSFNCGGEFFYCDSTQLFNSTWNSTEGTNDT
EGENNTDITLPCRIKQIINMWQKVGKAMYAPPIRGQIRCSSNITGLLLTRDGGNNNNSRNETEIFRPAGGDMRDNWRS
ELYKYKVVKIEPLGVAPTKAKRRVVQREKRAVGTIGAMFLGFLGAAGSTMGAASVTLTVQARLLLSGIVQQQNNLLRA
IEAQQHMLQLTVWGIKQLQARVLAVERYLRDQQLLGIWGCSGKLICTTAVPWNNSWSNRSLDMIWNNMTWMEWEREID
NYTGLIYNLLEESQNQQEKNEQELLELDKWASLWNWFDITNWLWYIRIFIMIVGGLIGLRIVFAVLSIVNRVRQGYSP
LSFQTRLPAPRGPDRPEGIEEEGGERDRDRSGILVDGFLALFWDDLRSLCLFSYHRLRDLLLIVTRIVELLGRRGWEI
LKYWWNLLQYWSQELKNSAVSLLNVTAIAVAEGTDRIIELIQRAYRAVLHVPRRIRQGFERALL
>526.17.1G12|GROUP:Broad|/1-820
TEELWVTVYYGVPVWKEATTILFCASDAKAYDTEVHNVWATHACVPTDPNPQEVVLGNVTENFNVWKNNMVEQMQEDI
ISLWDQSLKPCVKLTPLCVTLNCTDDLKNTNNTNSTEGRTMEGGEIKNCSFNITTSIRDKVQKEYALFYKLDVVPIDD
DNTSYRLISCNTSVITQACPKISFEPIPIHYCAPAGFAILKCNNKTFNGKGPCTNVSTVQCTHGIRPVVSTQLLLNGS
LAEEEVVIRSENFTDNAKTIIVQLKEPVEINCTRPNNNTRKSIHIGPGRAFYTTGEIIGNIRQAHCNLSRAQWNNTLK
QIVIKLREQFRNKTIVFNQSSGGDPEIVMHSFNCGGEFFYCDTTQLFNSTWVTGDNSNSTKGNDTLTLPCRIKQIINR
WQEVGKAMYAPPIRGQIRCSSNITGLLLTRDGGNSPNNTEIFRPGGGDMRDNWRSELYKYKVVKIEPLGVAPTKAKRR
VVQREKRAVGIGALFLGFLGAAGSTMGAASITLTVQARQLLSGIVQQQSNLLRAIEAQQHMLQLTVWGIKQLQARVLA
VERYLKDQQLLGIWGCSGKLICTTTVPWNASWSNKSLDKIWNNMTWMEWEREIDNYTSLIYSLIESSQTQQEKNEQEL
LELDKWASLWNWFDITNWLWYIKIFIMIVGGLVGLRIVFTVLSIVNRVRQGYSPLSFQTRPPAPRGPDRPEGIEEEGG
ERDRDTSGPLVDGFLAIIWVDLRSLCLFSYHHLRDLLSIVTRIVGLLGRRGWEALKYWWNLLQYWSQELKNSAVSLFN
AIAIAVAEGTDRVIEVLQRIGRAFLHIPTRIRQGLERALL
>537.8.A11|GROUP:Broad|/1-820
VEQLWVTVYYGVPVWKEAATTLFCASDAKAYDTEVHNVWATHACVPTDPNPQEVVLENVTENFNMWNNNMVEQMHEDI
ISLWDQSLKPCVKLTPLCVTLECYDLNRTNTNTTSSSEGMRGEIKNCSFNITTSTRDKMQKEYALFYKLDVVPIDDDN
TSYRLISCNTSVITQACPKVSFEPIPIHYCTPAGFALLKCNDKKFNGTGPCTNVSTVQCTHGIRPVVSTQLLLNGSLA
EGEVVIRSVNFTNNAKTIIVQLNESVVINCTRPNNNTRKSINIGPGRAFYTTGEIIGDIRQAHCNLSIATWNNTLKQI
VTKLREQFGNNKTIVFNQSSGGDPEIVMHNFNCGGEFFYCNSTQLFNSTWNANGTWSGTEGSNNTFTLPCRIKQIINL
WQEVGKAMYAPPIRGQIRCSSNITGLLLIRDGGDNNSETETFRPGGGNMKDNWRSELYKYKVVKIEPLGVAPTKAKRR
VVQREKRAVGIGAVFLGFLGAAGSTMGAAAVTLTVQARLLLSGIVQQQNNLLRAIEAQQHLLQLTVWGIKQLQARVLA
VERYLKDQQLLGIWGCSGKLICTTAVPWNASWSNKSLDQIWNNMTWMEWEREINNYTGLIYHLIEESQNQQEKNEQEL
LELDKWASLWNWFDITSWLWYIKIFIMIVGGLVGLRIVFTVLSIVNRVRQGYSPLSFQTRFPAPRGPDRPEETEEGGG
ERDRDRSGPLVNGFLALFWVDLRSLFLFSYHRLRDLLLIVTRIVELLGRRGREVLKYCWNLLQYWSQELKNSAVSLLN
ATAIVVAEGTDRVIEVVQRACRAILHIPTRIRQGFERALL
>671.32.C9|GROUP:Nonbroad|/1-824
TGNLWVTVYYGVPVWKEATTTLFCASDAKAYETEVHNVWATHACVPTDPNPQELVLENVTENFNMWKNNMVEQMHEDI
ISLWDESLKPCVKLTPLCVTLNCTNVNITSSNNITSSNNSNLEQMTREIKNCSFNVTTTIRNKRQREFALLSKLDIVP
IDNDSYSYMLINCNTSVITQACPKVSFQPIPIHYCTPAGFAILKCNDKKFNGTGPCKNVSTVQCTHGIRPVVSTQLLL
NGSLAEEEVVIRSKNFTDNTKTIIVQLRESVEINCTRPNNNTRKSIHIGPGRAFYATGEIIGDIRQAHCNLSRAKWND
TLNQIVIKLRELYKNKTIVFNPSSGGDPEIVMHSFNCGGEFFYCNTTQLFNSTWDVNATGNGTTESNSTITLSCRIKQ
IINRWQEVGKAMYAPPIKGQISCSSNITGLLLTRDGGKNESNTEIFRPGGGDMRDNWRSELYKYKVVKIEPLGVAPTK
AKRRVVQREKRAITLGAMFLGFLGAAGSTMGAASMALTVQARQLLSGIVQQQNNLLRAIEAQQHLLQLTVWGIKQLQA
RVLAIERYLQDQQLLGIWGCSGKLICTTTVPWNASWSNKSLNQIWNNMTWMQWEREIDNYTSLIYTLIEDSQKQQEKN
EQELLELDTWASLWNWFSITNWLWYIKIFIMIVGGLVGLRIVFIVLSIVNRVRQGYSPLSFQTHLPAPRGPDRPEGIE
EEGGERDRDRSSPLVNGFLAIIWVDLRSLCLFSYHRLRDLLLIVVRIVELLGRRGWDALKYWWNLLQYWSQELRSSAV
SLFNAIAIAVAEGTDRVIETIQRTFRAILHIPRRIRQGLERLLL
>692.26.B1|GROUP:Broad|/1-826
AEQLWVTVYYGVPVWKEATTTLFCASDAKAYDTEAHNVWATHACVPTDPNPQEVVLGNVTENFNMWKNNMVEQMHEDI
ISLWDQSLKPCVKLTPLCVTLNCTNLQNATNTNSNSSWDKMEEGEIKNCSFNVTTSIGNKMQKEYALFYKLDVVPIDN
TSYTLINCNTSVITQACPKISFEPIPIHYCAPAGFAILKCNDKKFNGTGPCTNVSTVQCTHGIRPVVSTQLLLNGSLS
EGEIIIRSENFTDNAKTIIVQLNKSIAINCTRPNNNTRKSIPIGPGRAFYATGDIIGDIRKAHCNLSRTEWNNTLKQV
ATKLKEQFKKETIIFNQSSGGDPEIVMHSFICGGEFFYCNTSQLFGSIWNDSTRNDTRESNSTEPIILPCRIKQIINR
WQEVGKAMYAPPIRGQIRCSSNITGLLLTRDGGNSDNTTENTTTETFRPGGGNMRDNWRSELYKYKVVKIEPLGVAPT
KAKRRVVQREKRAVGTLGAVFLGFLGAAGSTMGAASMTLTVQARLLLSGIVQQQNNLLKAIEAQQHLLQLTVWGIKQL
QARVLAVERYLKDQQLLGIWGCSGKLICTTAVPWNASWSNKSLNAIWDNMTWMEWEREIDNYTSLIYTLIEESQNQQE
KNEQELLELDKWASLWSWFSITNWLWYIKIFIMIVGGLVGLRIVFAVLSIVNRVRQGYSPLSLQTRLPTQRGPDRPDG
IEEEGGERDRGRSIRLVDGFLALIWDDLRSLCLFSYHRLRDLLLIAARIVELLGRRGWEALKYWWNLLQYWSQELKNS
AINLLNATAIAVAEGTDRVIEVVQRICRAILHIPIRIRQGLERLLL
>8332.12.F11(A)|GROUP:Broad|/1-827
VGQLWVTVYYGVPVWKEATTTLFCASDAKAYATEVHNVWATHACVATDPNPQEVVLENVTENFNMWKNNMVEQMHEDI
ISLWDQSLKPCVKLTPLCVTLNCSDLGNNTNSGNNKTNSSSWEKMERGEIKNCSFNITTSIRDKMQKEYAIFYKLDIV
PIDNTSYRLISCNTSVITQACPKVSFEPIPIHYCAPAGFAILKCNDKKFNGTGPCTNVSTVQCTHGIKPVVSTQLLLN
GSLAEEEVVIRSENFTDNTKTIIVQLKESVEINCTRPNNNTRKGINIGPGRAFYTTRDIIGDIRQAHCNISRAKWNDT
LKQIVDKLREQFRNKTIVFNQSSGGDPEIVMHSFNCGGEFFYCNSTKLFNSTWYGNKTEGLNNTDGNDTLTLPCRIKQ
IINLWQEVGKAMYAPPIAGQIRCSSNITGLLLTRDGGNNTSNNSKPEIFRPGGGDMRDNWRSELYKYKVVKIEPLGVA
PTKAKRRVVQREKRAVGIGAVFLGFLGAAGSTMGAASLTLTVQARQLLSGIVQQQNNLLRAIEAQQHLLQLTVWGIKQ
LQARVLAVERYLQDQQLLGIWGCSGKLICTTAVPWNASWSNKSLDDIWNNMTWMEWEREISNYTNKIYTLIEESQNQQ
EKNEQDLLALDKWASLWNWFDITKWLWYIKIFIMIVGGLIGLRIVFTVLSIVNRVRQGYSPLSFQTRLPTPREPDRPE
GIEEEGGERDRDRSRSLVDGFLTLIWVDLRSLCLFSYHRLRDLLLIVTRIVELLGHRGWEILKYWWNLLQYWSQELKN
SAVSLLNATAIAVAEGTDRIIEGVQRAYRAVLHVPRRIRQGFERALL
>CONSENSUS_B/1-841
MRVKGIRKNYQHLWRWGTMLLGMLMICSAAEKLWVTVYYGVPVWKEATTTLFCASDAKAYDTEVHNVWATHACVPTDP
NPQEVVLENVTENFNMWKNNMVEQMHEDIISLWDQSLKPCVKLTPLCVTLNCTDLMNATNTNTTIIYRWRGEIKNCSF
NITTSIRDKVQKEYALFYKLDVVPIDNDNTSYRLISCNTSVITQACPKVSFEPIPIHYCAPAGFAILKCNDKKFNGTG
PCTNVSTVQCTHGIRPVVSTQLLLNGSLAEEEVVIRSENFTDNAKTIIVQLNESVEINCTRPNNNTRKSIHIGPGRAF
YTTGEIIGDIRQAHCNISRAKWNNTLKQIVKKLREQFGNKTIVFNQSSGGDPEIVMHSFNCGGEFFYCNTTQLFNSTW
NGTWNNTEGNITLPCRIKQIINMWQEVGKAMYAPPIRGQIRCSSNITGLLLTRDGGNNETEIFRPGGGDMRDNWRSEL
YKYKVVKIEPLGVAPTKAKRRVVQREKRAVGIGAMFLGFLGAAGSTMGAASMTLTVQARQLLSGIVQQQNNLLRAIEA
QQHLLQLTVWGIKQLQARVLAVERYLKDQQLLGIWGCSGKLICTTAVPWNASWSNKSLDEIWDNMTWMEWEREIDNYT
SLIYTLIEESQNQQEKNEQELLELDKWASLWNWFDITNWLWYIKIFIMIVGGLVGLRIVFAVLSIVNRVRQGYSPLSF
QTRLPAPRGPDRPEGIEEEGGERDRDRSGRLVDGFLALIWDDLRSLCLFSYHRLRDLLLIVTRIVELLGRRGWEVLKY
WWNLLQYWSQELKNSAVSLLNATAIAVAEGTDRVIEVVQRACRAILHIPRRIRQGLERALL
>Env/1-856
MRVKEKYQHLWRWGWRWGTMLLGMLMICSATEKLWVTVYYGVPVWKEATTTLFCASDAKAYDTEVHNVWATHACVPTD
PNPQEVVLVNVTENFNMWKNDMVEQMHEDIISLWDQSLKPCVKLTPLCVSLKCTDLKNDTNTNSSSGRMIMEKGEIKN
CSFNISTSIRGKVQKEYAFFYKLDIIPIDNDTTSYKLTSCNTSVITQACPKVSFEPIPIHYCAPAGFAILKCNNKTFN
GTGPCTNVSTVQCTHGIRPVVSTQLLLNGSLAEEEVVIRSVNFTDNAKTIIVQLNTSVEINCTRPNNNTRKRIRIQRG
PGRAFVTIGKIGNMRQAHCNISRAKWNNTLKQIASKLREQFGNNKTIIFKQSSGGDPEIVTHSFNCGGEFFYCNSTQL
FNSTWFNSTWSTEGSNNTEGSDTITLPCRIKQIINMWQKVGKAMYAPPISGQIRCSSNITGLLLTRDGGNSNNESEIF
RPGGGDMRDNWRSELYKYKVVKIEPLGVAPTKAKRRVVQREKRAVGIGALFLGFLGAAGSTMGAASMTLTVQARQLLS
GIVQQQNNLLRAIEAQQHLLQLTVWGIKQLQARILAVERYLKDQQLLGIWGCSGKLICTTAVPWNASWSNKSLEQIWN
HTTWMEWDREINNYTSLIHSLIEESQNQQEKNEQELLELDKWASLWNWFNITNWLWYIKLFIMIVGGLVGLRIVFAVL
SIVNRVRQGYSPLSFQTHLPTPRGPDRPEGIEEEGGERDRDRSIRLVNGSLALIWDDLRSLCLFSYHRLRDLLLIVTR
IVELLGRRGWEALKYWWNLLQYWSQELKNSAVSLLNATAIAVAEGTDRVIEVVQGACRAIRHIPRRIRQGLERILL
>HXB2/1-856
MRVKEKYQHLWRWGWRWGTMLLGMLMICSATEKLWVTVYYGVPVWKEATTTLFCASDAKAYDTEVHNVWATHACVPTD
PNPQEVVLVNVTENFNMWKNDMVEQMHEDIISLWDQSLKPCVKLTPLCVSLKCTDLKNDTNTNSSSGRMIMEKGEIKN
CSFNISTSIRGKVQKEYAFFYKLDIIPIDNDTTSYKLTSCNTSVITQACPKVSFEPIPIHYCAPAGFAILKCNNKTFN
GTGPCTNVSTVQCTHGIRPVVSTQLLLNGSLAEEEVVIRSVNFTDNAKTIIVQLNTSVEINCTRPNNNTRKRIRIQRG
PGRAFVTIGKIGNMRQAHCNISRAKWNNTLKQIASKLREQFGNNKTIIFKQSSGGDPEIVTHSFNCGGEFFYCNSTQL
FNSTWFNSTWSTEGSNNTEGSDTITLPCRIKQIINMWQKVGKAMYAPPISGQIRCSSNITGLLLTRDGGNSNNESEIF
RPGGGDMRDNWRSELYKYKVVKIEPLGVAPTKAKRRVVQREKRAVGIGALFLGFLGAAGSTMGAASMTLTVQARQLLS
GIVQQQNNLLRAIEAQQHLLQLTVWGIKQLQARILAVERYLKDQQLLGIWGCSGKLICTTAVPWNASWSNKSLEQIWN
HTTWMEWDREINNYTSLIHSLIEESQNQQEKNEQELLELDKWASLWNWFNITNWLWYIKLFIMIVGGLVGLRIVFAVL
SIVNRVRQGYSPLSFQTHLPTPRGPDRPEGIEEEGGERDRDRSIRLVNGSLALIWDDLRSLCLFSYHRLRDLLLIVTR
IVELLGRRGWEALKYWWNLLQYWSQELKNSAVSLLNATAIAVAEGTDRVIEVVQGACRAIRHIPRRIRQGLERILL
