# Supplementary material for: Motif-Aware PRALINE: Improving the alignment of motif regions
Source: PLoS Comput Biol. 2018 Nov 1;14(11):e1006547. doi: 10.1371/journal.pcbi.1006547 (PMC6233922; doi:10.1371/journal.pcbi.1006547)
Supplement: S4 Appendix — Also includes a script to generate the alignments with a local MA-PRALINE installation. (ZIP) [file pcbi.1006547.s004.zip › S4 Appendix/output/fig_5_panel_c.mfa]

>1.7.1B2|GROUP:Broad|/1-830
LTPLCVTLNCTD-LRNATNN----STT---SNSS-MEMEGGEIKNCSF
>207.13.F8|GROUP:Broad|/1-822
LTPLCVTLNCTD-LRNATN------TT---NSSG-GTMEGGEIKNCSF
>1186.10.1E1|GROUP:Broad|/1-823
LTPLCVTLNCTD-FGN--TT----NTT---SSSG-EMMEKGEIKNCSF
>39.14.F10|GROUP:Nonbroad|/1-828
LTPLCVTLNCSD-MGNETAT----NNT---SSGG-ETVEKGEIKNCSF
>115.31.D9|GROUP:Broad|/1-830
LTPLCVTLNCTD-LKNATNT----NSTISNSTNW-GQMEAGEIKNCSF
>8332.12.F11(A)|GROUP:Broad|/1-827
LTPLCVTLNCSD-LGNNTNS----GNNKTNSSSW-EKMERGEIKNCSF
>511.8.G5|GROUP:Nonbroad|/1-833
LTPLCVTLDCTDYVGNVTNA----NATNTTSGIG-GTVEGGEIKNCSF
>1182.6.1D2|GROUP:Broad|/1-820
LTPLCVTLNCTNELKNTTK---------TNNSSW-----GGEMKNCSF
>171.11.G8|GROUP:Broad|/1-825
LTPLCVTLNCTNELKNTTE---------TNNSSW-----GGEMKNCSF
>139.19.C10|GROUP:Nonbroad|/1-822
LTPLCVTLNCTN--LNATN---------TNSSIG-ETMGGGEIKNCSF
>526.17.1G12|GROUP:Broad|/1-820
LTPLCVTLNCTDDLKNTNN---------TNSTEG-RTMEGGEIKNCSF
>1113.21.G2|GROUP:Nonbroad|/1-826
LTPLCVTLDCTD-LKNTTNTTSSQNATNTNS-SSEGIM--GEMKNCSF
>208.9.F6|GROUP:Nonbroad|/1-823
LTPLCVTLNCTN-V-NTNNSSSLNNTTNTN-NSSWGKMEEGEIKNCSF
>692.26.B1|GROUP:Broad|/1-826
LTPLCVTLNCTN----------LQNATNTNSNSSWDKMEEGEIKNCSF
>493.18.G11|GROUP:Broad|/1-826
LTPLCVTLNCTN-LKNATNT---NETTHTNSKV---MIKEGEIKNCSF
>Env/1-856
LTPLCVSLKCTD-LKND---------TNTNSSSGRMIMEKGEIKNCSF
>HXB2/1-856
LTPLCVSLKCTD-LKND---------TNTNSSSGRMIMEKGEIKNCSF
>26.11.E12|GROUP:Nonbroad|/1-832
LTPLCVTLNCTD-LGNATDAINRNVTDAPNSTLG-TMEEKGEIKNCSF
>1031.12.9D9|GROUP:Broad|/1-814
LTPLCVTLNCT----ELENTINITNSS------------RGEIKNCSF
>1120.10.20|GROUP:Nonbroad|/1-820
LTPLCVTLNCT----DLRNATNIT-SS------------GGEIKNCSF
>CONSENSUS_B/1-841
LTPLCVTLNCT----DLMNATN-TNTTIIYRW-------RGEIKNCSF
>424.9.H1|GROUP:Nonbroad|/1-824
LTPLCVTLNCNN-SIDWKNTTSINNSSVGTLK-------EGEIKNCSF
>537.8.A11|GROUP:Broad|/1-820
LTPLCVTLECYDLNRTNTNTTSSS-----EGM-------RGEIKNCSF
>671.32.C9|GROUP:Nonbroad|/1-824
LTPLCVTLNCTNVNITSSNNITSSNNSNLEQM-------TREIKNCSF
