# Supplementary material for: Motif-Aware PRALINE: Improving the alignment of motif regions
Source: PLoS Comput Biol. 2018 Nov 1;14(11):e1006547. doi: 10.1371/journal.pcbi.1006547 (PMC6233922; doi:10.1371/journal.pcbi.1006547)
Supplement: S4 Appendix — Also includes a script to generate the alignments with a local MA-PRALINE installation. (ZIP) [file pcbi.1006547.s004.zip › S4 Appendix/output/fig_5_panel_b.mfa]

>1.7.1G10|GROUP:Broad|/1-822
---------------------------------TEELWVTVYYGVPVWKEATTTLFCASDAKAYDTEVHNVW
ATHACVPTDPNPQEVELENVTENFNMWKNNMVEQMHEDIISLWDQSLKPCVKLTPLCVTL-------NCT-D
--LRNAT-------N-NSSMR---M--MERGEIKNCSFNITTSIRDKMQKEYALLYKLDIVPIDNDN-----
---TSYRLISCNTSVITQACPKVSFEPIPIHYCAPAGFAILKCNNKTFNGKG----PCTNVSTVQCTHGIRP
VVSTQLLLNGSLAEEEIVIRSDNITDNAKTIIVQLKEAVQINCTRPNNNTRKSIHI--GPGKAFYATGEIIG
DIRQAHCNLSRVDWENTLKQIAEKLREQF-RNKTIVFNQSSGGDPEITMHSFNCGGEFFYCNTTQLFNSTW-
-----NS-TR---NGTEVSNKTE---IITLPCRIKQLINMWQEVGKVMYAPPIRGKIRCSSKITG----LLL
TRDGGN--NK-SEAENE-TEIFRPGGGDMRDNWRSELYKYKVVKIEPLGVAPTKAKRRVVQREKRAVG-LGA
MFLGFLGAAGSTMGAASVTLTVQARLLLSGIVQQQNNLLRAIEAQQHLLQLTVWGIKQLQARVLAVERYLKD
QQLLGIWGCSGKLICTTAVPWNASWSNKSLDKIWNNMTW-MEWEREINNYTSLIYTLIEESQNQQEKNEQEL
LELDQWASLWNWFSITNWLWYIKIFIMIVGGLVGLRIVFAVLSIANRVRQGYSPLSFQTHLPAQRGPDRPEG
IEEEGGERDKDRSGRLVDGFLAIIWVDLRSLCLFSYHRLRDLLLIVTRIVELLGRRGWELLKYWWNLLQYWS
QELKNSAVSLLNATAIAVAEGTDRIIEVSQRAFRAILHIPTRIRQGLERALL
>424.9.H1|GROUP:Nonbroad|/1-824
---------------------------------AEQLWVTVYYGVPVWKEATTTLFCASDAKAYDTEVHNVW
ATHACVPTDPNPQEVELGNVTEKFNMWKNNMVEQMHEDIISLWDQSLKPCVKLTPLCVTLNC-----NNS-I
-DWKNTTS-----IN-NSSVG---T--LKEGEIKNCSFNITTNIRDKMQKEYALFYKLDIVPIDNDN-----
---TRYRLISCNTSVITQACPKVSFEPIPIHYCAPAGFAILKCNNKTFDGKG----PCTNVSTVQCTHGIRP
VVSTQLLLNGSLAEEEVVIRSENITDNAKTIIVQLKEAVEINCTRPNNNTRKGIHI--GPGRAFYTTGQITG
NIRLAHCNISRAKWNNTLQQIVKKLKEQF-NNNTIVFNHSSGGDPEIVTHSFNCGGEFFYCNTTQLFNSTW-
-----NN-TGGSWNVTG--NDTI-----TLPCRIKQIINLWQEVGKAMYAPPIRGHIRCSSNITG----LLL
TRDGGNG-NN-T---NR-SETFRPGGGDMRDNWRSELYKYKVVKIEPLGVAPTKAKRRVVQREKRAVG-LGA
MFLGFLGAAGSTMGAASITLTVQARLLLSGIVQQQNNLLRAIEAQQHLLQLTVWGIKQLQARVLAVERYLKD
QQLLGIWGCSGKLICTTTVPWNASWSNKSLDKIWNNMTW-MEWEREIDNYTSLIYTLIEKSQNQQEKNEQEL
LELDKWASLWNWFDISNWLWYIKIFIMIVGGLVGLRIIFTVLAIVNRVRQGYSPLSFQTHLPAQRGPDRPEG
IEEEGGDKDKDKSSRLVDGFLALLWVDLRSLCLFSYHRLRDLLLIATRIVELLGRRGWELLKYWWNLLKYWS
QELKNSAVSLLNATAIAVAEGTDRIIEVSQRAFRAILNVPRRIRQGFERVLL
>1182.6.1A6|GROUP:Broad|/1-824
---------------------------------TEKLWVTVYYGVPVWKEATTTLFCASDAKAYDTEVHNVW
ATHACVPTDPSPQEVILENVTENFNMWTNNMVEQMHEDIISLWDQSLKPCVKLTPLCVTL-------NCT-N
-ELKNTTK-----TN-NSSWG---------GEMKNCSFNVTTSIRDKVQKEYALFYKLDIVPIDDDNNTS--
NYTSNYRLINCNTSVITQACPKITFEPIPIHFCTPAGFAILKCNNKKFNGKG----PCTNVSTVQCTHGIRP
VVSTQLLLNGSLAEEEVIIRSDNFTDNAKTIIVQLNESVVINCTRPNNNTRKSINI--GPGRAFYTTGEIIG
DIRQAHCNLSRTQWNNTLKQIAIKLREQF-ENKTIVFNQSSGGDPEIVMHSFNCGGEFFYCNTTKLFNSTW-
-----ND-TDIRGNNTE-GNDTI-----TIPCRIKQIVNMWQEVGKAMYAPPIRGQIRCSSNITG----LLL
TRDGGS-------ESNT-TEIFRPGGGDMRDNWRSELYKYKVVRIEPLGVAPTKAKRRVVQREKRAVGTIGA
MFLGFLGAAGSTMGAASITLTVQARLLLSGIVQQQNNLLRAIEAQQHLLQLTVWGIKQLQARVLAVERYLRD
QQLLGIWGCSGKLICTTSVPWNTSWSNKSLDKIWNNMTW-MEWEREIDNYTSLIYTLLEESQNQQEKNEQEL
LELDKWASLWNWFDITNWLWYIKIFIMIVGGLVGLRIVFTVLSIVNRVRQGYSPLSFQTHLPAPRGPDRPDG
IEEEGGEQDRGRSSRLVDGFLALIWDDLWSLCLFSYRRLRDLLLIAARVVELLGRRGWEVLKYWWNILQYWS
QELKNSAVSLFNAIAIAVAEGTDRAIEIVQRAYRAIFHIPRRIRQGLERALL
>171.11.B4|GROUP:Broad|/1-820
---------------------------------TEKLWVTVYYGVPVWKEATTTLFCASDAKAYDTEVHNVW
ATHACVPTDPSPQEVILENVTENFNMWTNNMVEQMHEDIISLWDQSLKPCVKLTPLCVTL-------NCT-N
-ELKNTTT-----TN-NSSWG---------GEMKNCSFNITTSIRDKVQKEYALFYKLDIVPIGDDNNTSNY
NTSN-YRLINCNTSVITQACPKISFEPIPIHFCTPAGFAILKCNDKKFNGKG----PCTNVSTVQCTHGIRP
VVSTQLLLNGSLAEEEVIIRSDNFTDNAKTIIVQLNESVVINCTRPNNNTRKSINI--GPGRAFYTTGDIIG
DIRQAHCNLSRTQWNNTLKQIAIKLREQF-ENKTIVFNQSSGGDPEIVMHSFNCGGEFFYCNTTELFNSTW-
-----ND-TD-----NE-GNDTI-----TIPCRIKQIINMWQEVGKAMYAPPIRGQIRCSSNITG----LLL
TRDGGS-------ESNT-TEIFRPGGGDMRDNWRSELYKYKVVKIEPLGVAPTKAKRRVVQREKRAVGTIGA
MFLGFLGAAGSTMGAASITLTVQARLLLSDIVQQQNNLLRAIEAQQHLLQLTVWGIKQLQARVLAVERYLRD
QQLLGIWGCSGKLICTTSVPWNTSWSNKSLEKIWDNMTW-MEWEREIDNYTSLIYTLLEESQNQQEKNEQEL
LELDKWASLWNWFDITNWLWYIKIFIMIVGGLVGLRIVFTILSIVNRVRQGYSPLSFQTHLPTPRGPDRPDG
IEEEGGERDRGRSSRLVDGFLALIWDDLWSLCLFSYRRLRDLLLIAARVVELLGRRGWEVLKYWWNILQYWS
QELKKSAVSLFNAIAIAVAEGTDRAIEIVQRAFRAILHIPRRTRQGLERALL
>39.14.F10|GROUP:Nonbroad|/1-828
---------------------------------AGNLWVTVYYGVPVWKEATTTLFCASDARAYDTEAHNVW
ATHACVPTDPNPQEVVLENVTENFNMWRNNMVEQMHEDIISLWDQSLKPCVKLTPLCVTL-------NCS-D
--MGNETA-----TN-NTSSG-GET--VEKGEIKNCSFNITTNIRDKVQKVYATFYKLDIVPIDDKTNNNN-
TIYTNYRLISCNTSVLTQACPKISFEPIPIHYCAPAGFAILKCNNKTFNGKG----PCTNVSTVQCTHGIRP
VVSTQLLLNGSLAEEEVVIRSENFADNAKTIIVQLNESVEINCTRPNNNTRRSISI--GPGRAFYTTGEIIG
NIRQAHCNISRAKWNNTLQQIVNKLREKF-ENKTIVFNQSSGGDPEIVMHSFNCGGEFFYCNTTQLFNSTW-
-----NN-TG-GSNNTE-GNNTI-----TLPCRIKQIINMWQEVGKAMYAPPIKGQIRCSSNITG----LLL
TRDGGK-------TTNN-TEIFRPGGGDMRENWRSELYKYKVVKIEPLGIAPTKAKRRVVQREKRAVG-IGA
VFLGFLGAAGSTMGAASTALTVQARLLLSGIVQQQNNLLRAIKAQQHMLQLTVWGIKQLQARILAVERYLKD
QQLLGIWGCSGKLICTTAVPWNASWSNKSVDEIWGNMTW-MQWEREIDNYTSLIYTLIEESQNQQEKNEQEL
LELDKWASLWNWFSITKWLWYIKIFIMIVGGLVGLRIVFAVLTIVNRVRQGYSPLSFQTHRPAPRGPDRPEG
IEEDGGERDRDRSGQLVDGLLALIWVDLRSLCLFSYHHLRDLLLIVTRIVELLGRRGWEALKYWWNLLQYWG
QELKKSAVSLLNATAIAVAEGTDRVVEILQRAGRAILNIPRRIRQGFERALQ
>511.8.1E10|GROUP:Nonbroad|/1-844
---------------------------------TEKLWVTVYYGVPVWKEATTTLFCASDAKAYDTEVHNVW
ATHACVPTDPNPQEVVLENVTENFNMWNNDMVEQMHEDIISLWDQSLKPCVELTPLCVTLDCTDYVGNAT-N
ANATNTTSGSSRGTT-NATSGIGGT--VEGREIKNCSFNITTSIRDKVQKEYALFYKLDIVPIDNDNTNNN-
-----YRLINCNTSVIKQACPKVSFEPIPIHYCAPAGFAILKCNDKKFNGTG----PCTNVSTVQCTHGIRP
VVSTQLLLNGSLAEEEVAIRSQNFTNNAKVIIVQLNESVVINCTRPNNNTRKSIHI--GPGRAFYTTGAIIG
DIRQAHCNISRVKWKNTLKQIVTKLREQF-KNKTIAFNQSSGGDPEIVMHSFNCGGEFFYCDSTQLFNSTW-
-----NS-TE-GTNDTEGENNTD----ITLPCRIKQIINMWQKVGKAMYAPPIRGQIRCSSNITG----LLL
TRDGGNN-NN-SR--NE-TEIFRPAGGDMRDNWRSELYKYKVVKIEPLGVAPTKAKRRVVQREKRAVGTIGA
MFLGFLGAAGSTMGAASVTLTVQARLLLSGIVQQQNNLLRAIEAQQHMLQLTVWGIKQLQARVLAVERYLRD
QQLLGIWGCSGKLICTTAVPWNNSWSNRSLDMIWNNMTW-MEWEREIDNYTGLIYNLLEESQNQQEKNEQEL
LELDKWASLWNWFDITNWLWYIRIFIMIVGGLIGLRIVFAVLSIVNRVRQGYSPLSFQTRLPAPRGPDRPEG
IEEEGGERDRDRSGILVDGFLALFWDDLRSLCLFSYHRLRDLLLIVTRIVELLGRRGWEILKYWWNLLQYWS
QELKNSAVSLLNVTAIAVAEGTDRIIELIQRAYRAVLHVPRRIRQGFERALL
>1113.21.G2|GROUP:Nonbroad|/1-826
---------------------------------ANNLWVTVYYGVPVWKEATTTLFCASDAKAYDTEVHNVW
ATHACVPTDPNPQEVRLDNVTENFNMWKNNMVEQMHEDIISLWDQSLKPCVKLTPLCVTLDCTDLK-NTTNT
TSSQNATN-----T--NSSS-----EGI-MGEMKNCSFNITTNIRDKVQKEYALFYKLDLVSI--D------
NQTS-YSLISCNTSVTTQACPKVSFEPIPIHYCAPAGFAILKCNNKTFNGTG----PCTNVSTVQCTHGIRP
VVSTQLLLNGSLAEEEVVIRSENFTNNAKTIIVQLNESVAINCTRPSNNTRKSIPI--GPGRAFYITGEIIG
DIRQAHCNISSKNWNKTLEQIVEKLREQFGKNKTIAFNQASGGDPEIVMHTFNCGGEFFYCNTTRLFNSTWY
-A---NS-TR---NAT-GSNDTD---PITLPCRIKQIINRWQEVGKAMYAPPIRGQIRCSSNITG----LLL
TRDGDN-----NE--TE---TFRPGGGDMRDNWRSELYKYKVVQIEPLGIAPTKAKRRVVQREKRAVG-IGA
MFLGVLSAAGSTMGAASMTLTVQARQLLSGIVQQQNNLLRAIEAQQHLLQLTVWGIKQLQARVLAVERYLKD
QQLLGIWGCSGKLICTTTVPWNISWSNKTLDYIWNNMTW-MQWEKEIDNYTDLIYSLIEESQYQQEKNEKEL
LELDKWASLWNWFDITNWLWYIKIFIMIVGGLIGLRIVFTILSIVNRVRQGYSPLSFQTRLPAQRGPDRPEG
IEEEGGERDRSRSGPLVDGFLAIIWVDLRSLCLFSYRHLRDLLLILARIVGLLGRRGWEALKYWWNLLQYWS
QELKNSAVSLLNATAIVVAEGTDRVIEVVQRACRAILNIPRRIRQGAERALI
>537.8.A11|GROUP:Broad|/1-820
---------------------------------VEQLWVTVYYGVPVWKEAATTLFCASDAKAYDTEVHNVW
ATHACVPTDPNPQEVVLENVTENFNMWNNNMVEQMHEDIISLWDQSLKPCVKLTPLCVTLECYDL-------
----NRTN-----T--NTTSS---SEGM-RGEIKNCSFNITTSTRDKMQKEYALFYKLDVVPIDDD------
NTSY--RLISCNTSVITQACPKVSFEPIPIHYCTPAGFALLKCNDKKFNGTG----PCTNVSTVQCTHGIRP
VVSTQLLLNGSLAEGEVVIRSVNFTNNAKTIIVQLNESVVINCTRPNNNTRKSINI--GPGRAFYTTGEIIG
DIRQAHCNLSIATWNNTLKQIVTKLREQFGNNKTIVFNQSSGGDPEIVMHNFNCGGEFFYCNSTQLFNSTWN
-A---NG-TW---SGTEGSNNTF-----TLPCRIKQIINLWQEVGKAMYAPPIRGQIRCSSNITG----LLL
IRDGGD-----NN--SE-TETFRPGGGNMKDNWRSELYKYKVVKIEPLGVAPTKAKRRVVQREKRAVG-IGA
VFLGFLGAAGSTMGAAAVTLTVQARLLLSGIVQQQNNLLRAIEAQQHLLQLTVWGIKQLQARVLAVERYLKD
QQLLGIWGCSGKLICTTAVPWNASWSNKSLDQIWNNMTW-MEWEREINNYTGLIYHLIEESQNQQEKNEQEL
LELDKWASLWNWFDITSWLWYIKIFIMIVGGLVGLRIVFTVLSIVNRVRQGYSPLSFQTRFPAPRGPDRPEE
TEEGGGERDRDRSGPLVNGFLALFWVDLRSLFLFSYHRLRDLLLIVTRIVELLGRRGREVLKYCWNLLQYWS
QELKNSAVSLLNATAIVVAEGTDRVIEVVQRACRAILHIPTRIRQGFERALL
>1120.10.20|GROUP:Nonbroad|/1-820
---------------------------------TEQLWVTVYYGVPVWKEATTTLFCASDAKAYDTQVHNVW
ATHACVPTDPNPQEVVLENVTENFNMWKNNMVEQMHEDIISLWDQSLKPCVKLTPLCVTLNCTDLR-NAT--
----------------NITS--------SGGEIKNCSFNITTSIRDKVKQEYALFYKLDVGPIDDG------
NTTTNYRLINCNTSVITQACPKVSFEPIPIHYCTPAGFAILKCNDKKFNGTG----SCTNVSTVQCTHGIRP
VVSTQLLLNGSLAEREVAIRSNNFTDNTKTIIVQLNESVKIDCIRPNNNTRKGIHI--GPGRAFYTTGEIIG
DIRQAHCNLSKAQWNNTLKQIVIKLREQFR-NKTIVFNQSSGGDPEIVMHSFNCGGEFFYCNSTALFNSTWS
TG---ND-TWSTVNDT---NKTD-NITL--PCRIKQIINMWQEVGKAMYAPPIRGQIRCSSNITG----LLL
TRDGG------NK--TTGTEVFRPGGGDMRDNWRSELYKYKVVKIEPLGVAPTKAKRRVVQREKRAVGTLGA
MFLGFLGAAGSTMGAASTALTVQARQLLSGIVQQQNNLLRAIEAQQHLLQLTVWGIKQLQARVLAVERYLRD
QQLLGIWGCSGKLICTTTVPWNASWSNKSLDKIWNNMTW-MQWEREIDNYTSLIYTLIEESQNQQEKNEQEL
LELDKWASLWNWFDITNWLWYIKIFIMIVGGLVGLRIVFAILSLVNRVRQGYSPLSFQTLLPAPRGPDRPDG
IEEEGGERDRDRSGRLVDGFLALIWDDLRSLCLFSYRRLRDLLLIAARIVELLGRRGWEALKYWWNLLQYWS
QELKNSAVSLLNATAIAVAEGTDRVIEIVQRAFRAILHIPVRIRQGLERALL
>139.19.A6|GROUP:Nonbroad|/1-822
---------------------------------TDQLWVTVYYGVPVWKEATTTLFCASDAKAYDTEVHNVW
ATHACVPTDPNPQEVVLGNVTENFNMWKNNMVEQMHEDIISLWDQSLKPCVKLTPLCVTLNCTNL--NAT-N
T---------------NSSIG---ET-MGGGEIKNCSFNITTSIRDKVQKEYALFYKLDVVPIDND------
RTNTSYRLLSCNTSVITQACPKVTFEPIPIHYCAPAGFAILKCNNKKFNGTG----PCTNVSTVQCTHGIRP
VVSTQLLLNGSLAEDEVAIRSSNFTDNAKTIIVQLNESVEINCIRPNNNTRKSINI--GPGRAFYTTGEIIG
DIRQAHCNISGAKWNSTLKMIVEKLREQFG-NKTINFNQSSGGDPEIVMHSFNCGGEFFYCNTTKLFNSTWN
M----ND-TR----ES---NNTGQNITL--PCRIKQIINMWQEVGKAMYAPPIKGQIRCSSNITG----LLL
IRDGG----T-NG--TNETEIFRPGGGDMRDNWRSELYKYKVVKIEPLGVAPTKAKRRVVQREKRAVGTLGA
MFLGFLGAAGSTMGAASMTLTVQARQLLSGIVQQQNNLLKAIDAQQHLLQLTVWGIKQLQARVLAVERYLKD
QQLLGIWGCSGKLICTTTVPWNVSWSNKSLNQIWENMTW-MQWEKEIDNYTSLIYTLIEESQNQQEKNEQEL
LELNEWASLWNWFSISKWLWYIKIFIMIVGGLVGLRIVFAVLSIVNRVRQGYSPLSFQTRFPAPRGPDGPGG
IEGEGGERGRDTSGRLVNGFLELIWDDLRSLCLFSYHHLRDLLLIATRIVELLGRRGWEVLKYWWNLLQYWS
QELKNSAVSLLNATAIAVAEGTDRIIEVVQRAGRAILHIPTRIRQGLERALL
>1186.10.1C5|GROUP:Broad|/1-826
---------------------------------TDQKWVTVYYGVPVWKEATTTLFCASDAKAYDTEVHNVW
ATHACVPTDPNPQEIELKNVTENFNMWKNDMVEQMHEDIISLWDQSLKPCVKLTPLCVTLNCTDFG-NTT--
----NTT----------SSSG---EM-MEKGEIKNCSFNITTGIRDKLQKEYALFYKLDVVPIDN-------
NNTK-YRLISCNTSIITQACPKVSFEPIPIHYCAPAGFAILKCNDKEFNGTG----PCANVSTVQCTHGIRP
VVSTQLLLNGSLAEEEVVIRSANFTDNAKTIIIQLNESVEINCTRPNNNTRKSIHI--GPGRAFYTTGDIIG
DIRQAYCNISRTKWNNTLQQIVKKLREQFN-NKTIVFNQSSGGDPEIVMHSFNCGGEFFYCNSTQLFNSTWN
-G---TEVTW---NVTEGLNRTEGNDTITLPCRIKQIINLWQEVGKAMYAPPIRGQIRCSSNITG----LLL
TRDGGNN-T--NG--TE---IFRPGGGDMRDNWRSELYKYKVVKIEPLGVAPTKAKRRVVQREKRAAG-IGA
LFLGFLGAAGSTMGAASMTLTVQARQLLSGIVQQQNNLLRAIEAQQHLLQLTVWGIKQLQARVLAVERYLKD
QQLLGIWGCSGKLICTTAVPWNDSWSNKSLNDIWNNMTW-MQWEKEINNHTDKIYTLLEKSQNQQEKNEQEL
LELDKWASLWNWFDITNWLWYIKIFIMIVGGLVGLRIVFAVLNIVNRVRQGYSPLSLQTRLRAPRGPDRPEG
IEEEGGEQDKDRSSRLVDGFLALLWVDLRSLCLFSYHRLRDLLLIVTRIVELLGRRGWEILKYWWNLLQYWS
QELKNSAVSLLNATAIAVAEGTDRVIEVLQRAFRAILHIPTRIRQGFERALL
>8332.12.F11(A)|GROUP:Broad|/1-827
---------------------------------VGQLWVTVYYGVPVWKEATTTLFCASDAKAYATEVHNVW
ATHACVATDPNPQEVVLENVTENFNMWKNNMVEQMHEDIISLWDQSLKPCVKLTPLCVTLNCSDLG-NNT-N
SGN-NKT---------NSSSW---EK-MERGEIKNCSFNITTSIRDKMQKEYAIFYKLDIVPID--------
NTSY--RLISCNTSVITQACPKVSFEPIPIHYCAPAGFAILKCNDKKFNGTG----PCTNVSTVQCTHGIKP
VVSTQLLLNGSLAEEEVVIRSENFTDNTKTIIVQLKESVEINCTRPNNNTRKGINI--GPGRAFYTTRDIIG
DIRQAHCNISRAKWNDTLKQIVDKLREQFR-NKTIVFNQSSGGDPEIVMHSFNCGGEFFYCNSTKLFNSTWY
-G-----------NKTEGLNNTDGNDTLTLPCRIKQIINLWQEVGKAMYAPPIAGQIRCSSNITG----LLL
TRDGGNN-TS-NN--SK-PEIFRPGGGDMRDNWRSELYKYKVVKIEPLGVAPTKAKRRVVQREKRAVG-IGA
VFLGFLGAAGSTMGAASLTLTVQARQLLSGIVQQQNNLLRAIEAQQHLLQLTVWGIKQLQARVLAVERYLQD
QQLLGIWGCSGKLICTTAVPWNASWSNKSLDDIWNNMTW-MEWEREISNYTNKIYTLIEESQNQQEKNEQDL
LALDKWASLWNWFDITKWLWYIKIFIMIVGGLIGLRIVFTVLSIVNRVRQGYSPLSFQTRLPTPREPDRPEG
IEEEGGERDRDRSRSLVDGFLTLIWVDLRSLCLFSYHRLRDLLLIVTRIVELLGHRGWEILKYWWNLLQYWS
QELKNSAVSLLNATAIAVAEGTDRIIEGVQRAYRAVLHVPRRIRQGFERALL
>207.13.F8|GROUP:Broad|/1-822
---------------------------------TEKLWVTVYYGVPVWKEATTTLFCASDAKAYDTEVHNVW
ATHACVPTDPSPQEVVLENVTENFNMWKNNMVEQMHEDIISLWDQSLKPCVELTPLCVTLNCTDLR-NAT--
----NTT---------NSSGG----T-MEGGEIKNCSFNITTNIRDKVQKEYALFYKLDVVPIDND------
NTSY--RLISCNTSVITQACPKVSFEPIPIHYCAPAGFAILKCKDKKFNGTG----PCKNVSTVQCTHGIRP
VVSTQLLLNGSLAEEEVVIRSANFTDNAKTIIVQLKESVEINCTRPNNNTRKGIHI--GPGRAFYTTGEIIG
DIRQAHCNLSRAKWNDTLSQIVKKLREQFG-NKTIVFNQSSGGDPEIVTHSFNCGGEFFYCNSTQLFNSTWL
-F---NS-TW---NGNEGLNNTQENITL--PCRIKQIINMWQKVGKAMYAPPIRGQIRCSSNITG----LLL
TRDGGND----NE--TE---TFRPGGGDMRENWRSELYKYKVVKIEPLGVAPTKAKRRVVQREKRAVG-IGA
VFLGFLGAAGSTMGAASMTLTVQARLLLSGIVQQQNNLLRAIEAQQHLLQLTVWGIKQLQARVLAVEKYLKD
QQLLGIWGCSGKLICTTTVPWNASWSNKSLDKIWNNMTW-MEWEREIDNYTSLIYTLIEESQNQQEKNELEL
LELDKWASLWNWFDITKWLWYIKIFIMIVGGLVGLRIVFAVLSIVNRVRQGYSPLSLQIRPPVPRGPDRPEG
IEEEGGDRDRDISGGSVNGFLALFWSDLRSLCLFSYHHLRDLLLIVTRIVELLGRRGWEASKYWWNLLQYWS
QELKNSAVSLFNATAIAVAEGTDRVIEVLQRAYRAILHIPRRIRQGFERALL
>CONSENSUS_B/1-841
MRVKGIRKNYQHL----WRWGTMLLGMLMICSAAEKLWVTVYYGVPVWKEATTTLFCASDAKAYDTEVHNVW
ATHACVPTDPNPQEVVLENVTENFNMWKNNMVEQMHEDIISLWDQSLKPCVKLTPLCVTLNCTDLM-NAT--
-----NT---------NTTII----Y-RWRGEIKNCSFNITTSIRDKVQKEYALFYKLDVVPIDND------
NTSY--RLISCNTSVITQACPKVSFEPIPIHYCAPAGFAILKCNDKKFNGTG----PCTNVSTVQCTHGIRP
VVSTQLLLNGSLAEEEVVIRSENFTDNAKTIIVQLNESVEINCTRPNNNTRKSIHI--GPGRAFYTTGEIIG
DIRQAHCNISRAKWNNTLKQIVKKLREQFG-NKTIVFNQSSGGDPEIVMHSFNCGGEFFYCNTTQLFNSTW-
-----NG-TW---------NNTEGNITL--PCRIKQIINMWQEVGKAMYAPPIRGQIRCSSNITG----LLL
TRDGGN-----NE--TE---IFRPGGGDMRDNWRSELYKYKVVKIEPLGVAPTKAKRRVVQREKRAVG-IGA
MFLGFLGAAGSTMGAASMTLTVQARQLLSGIVQQQNNLLRAIEAQQHLLQLTVWGIKQLQARVLAVERYLKD
QQLLGIWGCSGKLICTTAVPWNASWSNKSLDEIWDNMTW-MEWEREIDNYTSLIYTLIEESQNQQEKNEQEL
LELDKWASLWNWFDITNWLWYIKIFIMIVGGLVGLRIVFAVLSIVNRVRQGYSPLSFQTRLPAPRGPDRPEG
IEEEGGERDRDRSGRLVDGFLALIWDDLRSLCLFSYHRLRDLLLIVTRIVELLGRRGWEVLKYWWNLLQYWS
QELKNSAVSLLNATAIAVAEGTDRVIEVVQRACRAILHIPRRIRQGLERALL
>26.11.E12|GROUP:Nonbroad|/1-832
--------------------------------AEEELWVTVYYGVPVWKEATTTLFCASDAKAYDTEVHNVW
ATHACVPTDPSPQEVVLANVTENFNMWKNNMVEQMHEDIVSLWDQSLKPCVKLTPLCVTLNCTDLG-NAT-D
AINRNVTD-----A-PNSTLG---TM-EEKGEIKNCSFNITTSVRDKMQKEYATFYKLDIVPIDND------
NNSY--RLINCNTSVITQACPKVSFEPIPIHYCAPAGFAILKCNNKTFNGTG----PCTNVSTVQCTHGIRP
VVSTQLLLNGSLAEEEIVIRSENFTDNAKTIIVQLNESVEINCTRPNNNTRKSIHI--GPGRAFYTTGQIIG
NIRQAHCNISRAKWNNTLHKIVKKLREQFR-NKTIVFKQSSGGDPEIVMHSFNCGGEFFYCNSTQLFNSTWY
-G---NK--------SSDNTGEEGNITL--PCRIKQIINLWQEVGKAMYAPPIGGQIRCSSNITG----LLL
TRDGGNN----NI--TETTEIFRPGGGDMRDNWRSELYKYKVVKIEPLGVAPTKAKRRVVQREKRAVGTIGA
MFLGFLGAAGSTMGAASMTLTVQARLLLSGIVQQQSNLLRAIEAQQHLLQLTVWGIKQLQARVLAVERYLKD
QQLLGIWGCSGKLICTTAVPWNASWSNKSLDNIWNNMTW-MEWEREISNYTNLIYNLIEESQNQQEKNEQEL
LELDKWASLWNWFNITNWLWYIKIFIMIVGGLVGLRIVFAVLSIVNRVRKGYSPLSFQTLLPVPRGPDRPGG
IEEEGGERDRDRSDRSVNGFLPLIWDDLRSLCLFSYHRLRDLLLIVARIVEILGRRGWEALKYWWNLLQYWI
QELKNSAVSLLNATAIAVAEGTDRIIEVVQRACIAILHIPRRVRQGLERALQ
>Env/1-856
MRVK---EKYQHLWRWGWRWGTMLLGMLMICSATEKLWVTVYYGVPVWKEATTTLFCASDAKAYDTEVHNVW
ATHACVPTDPNPQEVVLVNVTENFNMWKNDMVEQMHEDIISLWDQSLKPCVKLTPLCVSLKCTDLK-NDT-N
T---------------NSSSG---RMIMEKGEIKNCSFNISTSIRGKVQKEYAFFYKLDIIPID--------
NDTTSYKLTSCNTSVITQACPKVSFEPIPIHYCAPAGFAILKCNNKTFNGTG----PCTNVSTVQCTHGIRP
VVSTQLLLNGSLAEEEVVIRSVNFTDNAKTIIVQLNTSVEINCTRPNNNTRKRIRIQRGPGRAFVTIGK-IG
NMRQAHCNISRAKWNNTLKQIASKLREQFGNNKTIIFKQSSGGDPEIVTHSFNCGGEFFYCNSTQLFNSTWF
-----NS-TWST----EGSNNTEGSDTITLPCRIKQIINMWQKVGKAMYAPPISGQIRCSSNITG----LLL
TRDGGN--SN-NE--SE---IFRPGGGDMRDNWRSELYKYKVVKIEPLGVAPTKAKRRVVQREKRAVG-IGA
LFLGFLGAAGSTMGAASMTLTVQARQLLSGIVQQQNNLLRAIEAQQHLLQLTVWGIKQLQARILAVERYLKD
QQLLGIWGCSGKLICTTAVPWNASWSNKSLEQIW-NHTTWMEWDREINNYTSLIHSLIEESQNQQEKNEQEL
LELDKWASLWNWFNITNWLWYIKLFIMIVGGLVGLRIVFAVLSIVNRVRQGYSPLSFQTHLPTPRGPDRPEG
IEEEGGERDRDRSIRLVNGSLALIWDDLRSLCLFSYHRLRDLLLIVTRIVELLGRRGWEALKYWWNLLQYWS
QELKNSAVSLLNATAIAVAEGTDRVIEVVQGACRAIRHIPRRIRQGLERILL
>HXB2/1-856
MRVK---EKYQHLWRWGWRWGTMLLGMLMICSATEKLWVTVYYGVPVWKEATTTLFCASDAKAYDTEVHNVW
ATHACVPTDPNPQEVVLVNVTENFNMWKNDMVEQMHEDIISLWDQSLKPCVKLTPLCVSLKCTDLK-NDT-N
T---------------NSSSG---RMIMEKGEIKNCSFNISTSIRGKVQKEYAFFYKLDIIPID--------
NDTTSYKLTSCNTSVITQACPKVSFEPIPIHYCAPAGFAILKCNNKTFNGTG----PCTNVSTVQCTHGIRP
VVSTQLLLNGSLAEEEVVIRSVNFTDNAKTIIVQLNTSVEINCTRPNNNTRKRIRIQRGPGRAFVTIGK-IG
NMRQAHCNISRAKWNNTLKQIASKLREQFGNNKTIIFKQSSGGDPEIVTHSFNCGGEFFYCNSTQLFNSTWF
-----NS-TWST----EGSNNTEGSDTITLPCRIKQIINMWQKVGKAMYAPPISGQIRCSSNITG----LLL
TRDGGN--SN-NE--SE---IFRPGGGDMRDNWRSELYKYKVVKIEPLGVAPTKAKRRVVQREKRAVG-IGA
LFLGFLGAAGSTMGAASMTLTVQARQLLSGIVQQQNNLLRAIEAQQHLLQLTVWGIKQLQARILAVERYLKD
QQLLGIWGCSGKLICTTAVPWNASWSNKSLEQIW-NHTTWMEWDREINNYTSLIHSLIEESQNQQEKNEQEL
LELDKWASLWNWFNITNWLWYIKLFIMIVGGLVGLRIVFAVLSIVNRVRQGYSPLSFQTHLPTPRGPDRPEG
IEEEGGERDRDRSIRLVNGSLALIWDDLRSLCLFSYHRLRDLLLIVTRIVELLGRRGWEALKYWWNLLQYWS
QELKNSAVSLLNATAIAVAEGTDRVIEVVQGACRAIRHIPRRIRQGLERILL
>208.9.F6|GROUP:Nonbroad|/1-823
---------------------------------AKNLWVTVYYGVPVWKEANTTLFCASDAKAYDTEVHNVW
ATHACVPTDPNPQEVVLENVTENFNMWKNNMVEQMHEDIISLWDQSLKPCVKLTPLCVTLNCTNVNTNNSSS
L--NNTTN-----TN-NSSWG-----KMEEGEIKNCSFNITTSIG-KLQKEYALFYKLDVVPI--D------
NDSYT--LINCNTSVITQACPKVSFEPIPIHFCTPAGFAILQCNNKKFNGTG----PCTNVSTVQCTHGIRP
VVSTQLLLNGSLSEGEVVIRSENFTDNAKTIIVQLNESIAINCTRPNNNTRKSIHI--GPGRAFYTTGQIIG
DIRQAYCNLSREKWDNTLGQIVTKLKEQFG-NKTIIFNQSSGGDPEIVMHSFNCGGEFFYC------NTTQL
F----NS-TW---NSTR--NGTSNDKHIILPCRIKQIINRWQEVGKAMYAPPIKGQIKCSSNITG----LLL
TRDGGNNGNE-SE-------TFRPGGGDMRDNWRSELYKYKVVKIEPLGVAPTKAKRRVVQREKRAVGVIGA
MFLGFLGAAGSTMGAASMTLTVQARQLLSGIVQQQNNLLRAIEAQQHLLQLTVWGIKQLQARVLAVERYLRD
QQLLGIWGCSGKIICTTTVPWNASWSNKSLDNIWQNMTW-MEWEREISNYTSLIYTLIEESQNQQEKNEQEL
LELDKWASLWNWFDITKWLWYIKIFIMIVGGLVGLRIVFAVLSIVNRVRQGYSPLSLQTRLPAPRGPDRPDG
IEEEGGERDRDRSGRLVNGFLALIWDDLRSLCLFSYHRLRDLLLIAARIVELLGRRGWEALKYWWNLLQYWI
QELKNSAVSLLNATAIAVAEGTDRVIEVVQRTCRAIRHIPRRVRQGLERSLL
>692.26.B1|GROUP:Broad|/1-826
---------------------------------AEQLWVTVYYGVPVWKEATTTLFCASDAKAYDTEAHNVW
ATHACVPTDPNPQEVVLGNVTENFNMWKNNMVEQMHEDIISLWDQSLKPCVKLTPLCVTLNCTN--------
L--QNATN-----TNSNSSWD-----KMEEGEIKNCSFNVTTSIGNKMQKEYALFYKLDVVPI--D------
NTSYT--LINCNTSVITQACPKISFEPIPIHYCAPAGFAILKCNDKKFNGTG----PCTNVSTVQCTHGIRP
VVSTQLLLNGSLSEGEIIIRSENFTDNAKTIIVQLNKSIAINCTRPNNNTRKSIPI--GPGRAFYATGDIIG
DIRKAHCNLSRTEWNNTLKQVATKLKEQFK-KETIIFNQSSGGDPEIVMHSFICGGEFFYC------NTSQL
FGSIWND-STR--NDTRESNSTE---PIILPCRIKQIINRWQEVGKAMYAPPIRGQIRCSSNITG----LLL
TRDGGNSDNT-TE--NTTTETFRPGGGNMRDNWRSELYKYKVVKIEPLGVAPTKAKRRVVQREKRAVGTLGA
VFLGFLGAAGSTMGAASMTLTVQARLLLSGIVQQQNNLLKAIEAQQHLLQLTVWGIKQLQARVLAVERYLKD
QQLLGIWGCSGKLICTTAVPWNASWSNKSLNAIWDNMTW-MEWEREIDNYTSLIYTLIEESQNQQEKNEQEL
LELDKWASLWSWFSITNWLWYIKIFIMIVGGLVGLRIVFAVLSIVNRVRQGYSPLSLQTRLPTQRGPDRPDG
IEEEGGERDRGRSIRLVDGFLALIWDDLRSLCLFSYHRLRDLLLIAARIVELLGRRGWEALKYWWNLLQYWS
QELKNSAINLLNATAIAVAEGTDRVIEVVQRICRAILHIPIRIRQGLERLLL
>493.18.G11|GROUP:Broad|/1-826
---------------------------------TDQLWVTVYYGVPVWKEATTTLFCASDAKAYDTEAHNVW
ATHACVPTDPNPQEVVLGNVTENFNMWKNNMVEQMHEDIISLWEESLKPCVKLTPLCVTLNCTN--------
L--KNATN-----T--NETTHTNSKVMIKEGEIKNCSFNITTSRGDKVRKDYALFSELDVVPVDND------
NTSYM--LISCNTSAITRACPKISFEPIPIHFCTPAGFALLKCNDKKFNGSG----PCTNVSTVQCTHGIRP
VVSTQLLLNGSIAEEEIVIRSENFTNNAKIIIVQLNKSIAINCTRPNNNTRKGIHM--GPGRTIYATGEVIG
DIRQAHCNLSREEWNNTLKQVVTKLKEQFG-NKTIVFNQSSGGDPEIIMHTFNCGGEFFYCNSTPLFNSTW-
---NWND-TTGPWNDTGSNNITLQ-------CRIKQIINRWQEVGKAMYAPPIKGQIRCSSNITG----LLL
TRDGGNNNNK-TE-------IFRPGGGDMRDNWRSELYKYKVVKIEPLGVAPTKAKRRVVQREKRAVGTIGA
MFLGFLGAAGSTMGAASVTLTVQARQLLSGIVQQQNNLLKAIEAQQHLLQLTVWGIKQLQARVLAVERYLKD
QQLLGIWGCSGKLICTTAVPWNASWSNKSLDQIWNNMTW-MEWEREIDNYTNLIYTLIEESQNQQEKNELEL
LELDKWASLWNWFDITKWLWYIKIFIMIVGGLVGLRIVFAVLSIVNKVRQGYSPLSFQIRLPTPRGPDRPEG
IEEEGGERDRDRSGPLVNGFLALFWEDLRSLCLFSYHRLRDLLLIVARIVELLGRRGWEALKYWWNLLQYWS
QELRNSAVSLLDAIAIAVAEGTDRIIETVQRIYRAILNIPTRIRQGLELALL
>115.31.D9|GROUP:Broad|/1-830
----------------------------------AELWVTVYYGVPVWKEATTTLFCASDAKSYDTEVHNVW
ATHACVPTDPNPQEVVLENVTENFNMWKNNMVEQMHEDIISLWDQSLKPCVKLTPLCVTLNCTD-LKNAT-N
T---NSTI-------SNSTNW----GQMEAGEIKNCSFNVTRSIKNKMQKEYALFYKMDVMPIDND------
NTSYT--LINCNTSVITQACPKVSFEPIPIHYCAPAGFAILKCNDKKFNGTG----PCKNVSTVQCTHGIKP
VVSTQLLLNGSLAEQEVVIRSENFTNNAKTIIVQLNESVVINCTRPNNNTRKSINI--GPGRAFYATGEIIG
DIRQAHCNLSRLDWNRTLGQIVSKLKEQFG-NKTIVFNQSSGGDPEIEMHSFNCRGEFFYCNTTKLFNSTW-
-NSAGNN--------SVWNNN--DPDIITLPCRIKQIINRWQEVGKAMYAPPIRGNI----NCSSQITGLLL
TRDGGKEDNATNT--TE-IEIFRPGGGDMRDNWRSELYKYKVVKIQPLGVAPTKAKRRVVQREKRAV-TLGA
MFLGFLGAAGSTMGAASVTLTVQARQLLSGIVQQQNNLLKAIEAQQRILQLTVWGIKQLQARVLAVERYLQD
QQLLGIWGCSGKLICTTTVPWNASWSNKSLDRIWNNMTW-MEWEKEIDNYTDLIYTLLEESQNQQEKNEQEL
LELDKWASLWNWFDITKWLWYIKIFIMIVGGLIGLRIVFTVLSIVNRVRKGYSPLSFQIRLPAQRGPDRHGG
IEEGGGERDREGSSQLVHGFLAIIWVDLRSLCLFSYHRLRDLLLIVARTVELLGRRGWEALKYWWNLLQYWS
QELKKSAVSLLNAIAIVVAEGTDRVIEVVQRTCRAIRNIPTRIRQGLERVLL
>671.32.C9|GROUP:Nonbroad|/1-824
---------------------------------TGNLWVTVYYGVPVWKEATTTLFCASDAKAYETEVHNVW
ATHACVPTDPNPQELVLENVTENFNMWKNNMVEQMHEDIISLWDESLKPCVKLTPLCVTLNCTN-V-NIT-S
S--NNITS-------SNNSNL----EQM-TREIKNCSFNVTTTIRNKRQREFALLSKLDIVPI--D------
NDSYSYMLINCNTSVITQACPKVSFQPIPIHYCTPAGFAILKCNDKKFNGTG----PCKNVSTVQCTHGIRP
VVSTQLLLNGSLAEEEVVIRSKNFTDNTKTIIVQLRESVEINCTRPNNNTRKSIHI--GPGRAFYATGEIIG
DIRQAHCNLSRAKWNDTLNQIVIKLRELYK-NKTIVFNPSSGGDPEIVMHSFNCGGEFFYCNTTQLFNSTWD
VNATGNG--------TTESNS-----TITLSCRIKQIINRWQEVGKAMYAPPIKGQISCSSNITG----LLL
TRDGGK-----NE--SN-TEIFRPGGGDMRDNWRSELYKYKVVKIEPLGVAPTKAKRRVVQREKRAI-TLGA
MFLGFLGAAGSTMGAASMALTVQARQLLSGIVQQQNNLLRAIEAQQHLLQLTVWGIKQLQARVLAIERYLQD
QQLLGIWGCSGKLICTTTVPWNASWSNKSLNQIWNNMTW-MQWEREIDNYTSLIYTLIEDSQKQQEKNEQEL
LELDTWASLWNWFSITNWLWYIKIFIMIVGGLVGLRIVFIVLSIVNRVRQGYSPLSFQTHLPAPRGPDRPEG
IEEEGGERDRDRSSPLVNGFLAIIWVDLRSLCLFSYHRLRDLLLIVVRIVELLGRRGWDALKYWWNLLQYWS
QELRSSAVSLFNAIAIAVAEGTDRVIETIQRTFRAILHIPRRIRQGLERLLL
>526.17.1G12|GROUP:Broad|/1-820
---------------------------------TEELWVTVYYGVPVWKEATTILFCASDAKAYDTEVHNVW
ATHACVPTDPNPQEVVLGNVTENFNVWKNNMVEQMQEDIISLWDQSLKPCVKLTPLCVTLNCTDDLKN----
---TNNT---------NSTEG----RTMEGGEIKNCSFNITTSIRDKVQKEYALFYKLDVVPIDDD------
NTSY--RLISCNTSVITQACPKISFEPIPIHYCAPAGFAILKCN----NKTFNGKGPCTNVSTVQCTHGIRP
VVSTQLLLNGSLAEEEVVIRSENFTDNAKTIIVQLKEPVEINCTRPNNNTRKSIHI--GPGRAFYTTGEIIG
NIRQAHCNLSRAQWNNTLKQIVIKLREQFR-NKTIVFNQSSGGDPEIVMHSFNCGGEFFYCDTTQLFNSTWV
TGDNSNS--------TK-GND-----TLTLPCRIKQIINRWQEVGKAMYAPPIRGQIRCSSNITG----LLL
TRDGG---NSPNN--TE---IFRPGGGDMRDNWRSELYKYKVVKIEPLGVAPTKAKRRVVQREKRAV-GIGA
LFLGFLGAAGSTMGAASITLTVQARQLLSGIVQQQSNLLRAIEAQQHMLQLTVWGIKQLQARVLAVERYLKD
QQLLGIWGCSGKLICTTTVPWNASWSNKSLDKIWNNMTW-MEWEREIDNYTSLIYSLIESSQTQQEKNEQEL
LELDKWASLWNWFDITNWLWYIKIFIMIVGGLVGLRIVFTVLSIVNRVRQGYSPLSFQTRPPAPRGPDRPEG
IEEEGGERDRDTSGPLVDGFLAIIWVDLRSLCLFSYHHLRDLLSIVTRIVGLLGRRGWEALKYWWNLLQYWS
QELKNSAVSLFNAIAIAVAEGTDRVIEVLQRIGRAFLHIPTRIRQGLERALL
>1031.12.8G8|GROUP:Broad|/1-815
---------------------------------ADQLWVTVYYGVPVWKDTTTTLFCASDAKAYDTEVHNVW
ATHACVPTDPNPQEIALENVTEDFNMWKNNMVEQMHEDIISLWDQSLKPCVKLTPLCVTLNCTEL-ENTT-I
----NIT---------NSSR----------GEIKNCSFKVTTSLRDK-KKEYALFYRLDIVPIDED------
NNSY--RLISCNTSVITQACPKVTFEPIPIHYCTPAGFALLKCNDKKF----SGKGPCTNVSTVQCTHGIRP
VVSTQLLLNGSLAEEEIVIRSENFTNNAKTIIVQLNESVEIYCTRPNNNTRKSIHV--GPGKTLYATGDIIG
DIRQAHCNLSRAKWNDTLKQIVIKLRKQF-RNRTIVFTQSSGGDPEIVMHSFNCGGEFFYCNSTQLFNSTWM
L------------NSTWESNSTEENITL--PCRIKQIINMWQEVGKAMYAPPISGQIRCSSNITG----LLL
TRDGG---NNTNG--TE---IFRPGGGDMGDKWRSELYKYKVVKIEPLGVAPTKAKRRVVQREKRAVGTIGA
MFLGFLGAAGSTMGAASMMLTVQARQLLSGIVQQQNNLLRAIEAQQHLLQLTVWGIKQLQARVLAVERYLKD
QQLLGIWGCSGKLICTTAVPWNASWSNKSLDKIWNNMTW-MDWEREINNYTGLIYTLIEESQNQQEKNEQEL
LELDKWANLWNWFDISNWLWYIKIFIMIVGGLVGLRIIFSVLSIVKKVRQGYSPLSFQTRLPVPRGPDRPEG
IEEEGGERDRDRSGQLVDGFLTLIWVDLRSLCLFSYHRLKDLLLIVARIVELLGRRGWEVLKYWWNLLQYWS
QELKNSAVSLYNTTAIAVAEGTDRIIEVLQRAYRAFLHIPRRIRQGAERALQ
