# Supplementary material for: Motif-Aware PRALINE: Improving the alignment of motif regions
Source: PLoS Comput Biol. 2018 Nov 1;14(11):e1006547. doi: 10.1371/journal.pcbi.1006547 (PMC6233922; doi:10.1371/journal.pcbi.1006547)
Supplement: S4 Appendix — Also includes a script to generate the alignments with a local MA-PRALINE installation. (ZIP) [file pcbi.1006547.s004.zip › S4 Appendix/output/fig_5_panel_a.mfa]

>1.7.1G10|GROUP:Broad|/1-822
--------------------------------TE-ELWVTVYYGVPVWKEATTTLFCASDAKAYDTEVHNVW
ATHACVPTDPNPQEVELENVTENFNMWKNNMVEQMHEDIISLWDQSLKPCVKLTPLCVTLNCT---------
--------DLRNAT--NNSSMRM-MERGEIKNCSFNITTSIRDKMQKEYALLYKLDIVPI-DND--N----T
SYRLISCNTSVITQACPKVSFEPIPIHYCAPAGFAILKCNNKTFNGKGPCTNVSTVQCTHGIRPVVSTQLLL
NGSLAEEEIVIRSDNITDNAKTIIVQLKEAVQINCTRPNNNTRKSIHI--GPGKAFYATGEIIGDIRQAHCN
LSRVDWENTLKQIAEKLREQF-RNKTIVFNQSSGGDPEITMHSFNCGGEFFYCNTTQLFNSTW---NSTRNG
TE-VSNK--TEIITLPCRIKQLINMWQEVGKVMYAPPIRGKIRCSSKITGLLLTRDGGNNKSEAEN-ETEIF
RPGGGDMRDNWRSELYKYKVVKIEPLGVAPTKAKRRVVQREKRAVG-LGAMFLGFLGAAGSTMGAASVTLTV
QARLLLSGIVQQQNNLLRAIEAQQHLLQLTVWGIKQLQARVLAVERYLKDQQLLGIWGCSGKLICTTAVPWN
ASWSNKSLDKIWNNMTWMEWEREINNYTSLIYTLIEESQNQQEKNEQELLELDQWASLWNWFSITNWLWYIK
IFIMIVGGLVGLRIVFAVLSIANRVRQGYSPLSFQTHLPAQRGPDRPEGIEEEGGERDKDRSGRLVDGFLAI
IWVDLRSLCLFSYHRLRDLLLIVTRIVELLGRRGWELLKYWWNLLQYWSQELKNSAVSLLNATAIAVAEGTD
RIIEVSQRAFRAILHIPTRIRQGLERALL
>424.9.H1|GROUP:Nonbroad|/1-824
--------------------------------AE-QLWVTVYYGVPVWKEATTTLFCASDAKAYDTEVHNVW
ATHACVPTDPNPQEVELGNVTEKFNMWKNNMVEQMHEDIISLWDQSLKPCVKLTPLCVTLNCNNSI------
--------DWKNTTSINNSSVGT-LKEGEIKNCSFNITTNIRDKMQKEYALFYKLDIVPI-DND--N----T
RYRLISCNTSVITQACPKVSFEPIPIHYCAPAGFAILKCNNKTFDGKGPCTNVSTVQCTHGIRPVVSTQLLL
NGSLAEEEVVIRSENITDNAKTIIVQLKEAVEINCTRPNNNTRKGIHI--GPGRAFYTTGQITGNIRLAHCN
ISRAKWNNTLQQIVKKLKEQF-NNNTIVFNHSSGGDPEIVTHSFNCGGEFFYCNTTQLFNSTW---NNTGGS
WN-VTG---NDTITLPCRIKQIINLWQEVGKAMYAPPIRGHIRCSSNITGLLLTRDGGNGNN--TN-RSETF
RPGGGDMRDNWRSELYKYKVVKIEPLGVAPTKAKRRVVQREKRAVG-LGAMFLGFLGAAGSTMGAASITLTV
QARLLLSGIVQQQNNLLRAIEAQQHLLQLTVWGIKQLQARVLAVERYLKDQQLLGIWGCSGKLICTTTVPWN
ASWSNKSLDKIWNNMTWMEWEREIDNYTSLIYTLIEKSQNQQEKNEQELLELDKWASLWNWFDISNWLWYIK
IFIMIVGGLVGLRIIFTVLAIVNRVRQGYSPLSFQTHLPAQRGPDRPEGIEEEGGDKDKDKSSRLVDGFLAL
LWVDLRSLCLFSYHRLRDLLLIATRIVELLGRRGWELLKYWWNLLKYWSQELKNSAVSLLNATAIAVAEGTD
RIIEVSQRAFRAILNVPRRIRQGFERVLL
>207.13.F8|GROUP:Broad|/1-822
--------------------------------TE-KLWVTVYYGVPVWKEATTTLFCASDAKAYDTEVHNVW
ATHACVPTDPSPQEVVLENVTENFNMWKNNMVEQMHEDIISLWDQSLKPCVELTPLCVTLNCT---------
--------DLRNATNTTNSSGGT-MEGGEIKNCSFNITTNIRDKVQKEYALFYKLDVVPI-DND--N----T
SYRLISCNTSVITQACPKVSFEPIPIHYCAPAGFAILKCKDKKFNGTGPCKNVSTVQCTHGIRPVVSTQLLL
NGSLAEEEVVIRSANFTDNAKTIIVQLKESVEINCTRPNNNTRKGIHI--GPGRAFYTTGEIIGDIRQAHCN
LSRAKWNDTLSQIVKKLREQF-GNKTIVFNQSSGGDPEIVTHSFNCGGEFFYCNSTQLFNSTWL-FNSTWNG
NEGLNNT--QENITLPCRIKQIINMWQKVGKAMYAPPIRGQIRCSSNITGLLLTRDGGND-----N-ETETF
RPGGGDMRENWRSELYKYKVVKIEPLGVAPTKAKRRVVQREKRAVG-IGAVFLGFLGAAGSTMGAASMTLTV
QARLLLSGIVQQQNNLLRAIEAQQHLLQLTVWGIKQLQARVLAVEKYLKDQQLLGIWGCSGKLICTTTVPWN
ASWSNKSLDKIWNNMTWMEWEREIDNYTSLIYTLIEESQNQQEKNELELLELDKWASLWNWFDITKWLWYIK
IFIMIVGGLVGLRIVFAVLSIVNRVRQGYSPLSLQIRPPVPRGPDRPEGIEEEGGDRDRDISGGSVNGFLAL
FWSDLRSLCLFSYHHLRDLLLIVTRIVELLGRRGWEASKYWWNLLQYWSQELKNSAVSLFNATAIAVAEGTD
RVIEVLQRAYRAILHIPRRIRQGFERALL
>526.17.1G12|GROUP:Broad|/1-820
--------------------------------TE-ELWVTVYYGVPVWKEATTILFCASDAKAYDTEVHNVW
ATHACVPTDPNPQEVVLGNVTENFNVWKNNMVEQMQEDIISLWDQSLKPCVKLTPLCVTLNCTD--------
--------DLKNTNNTNSTEGRT-MEGGEIKNCSFNITTSIRDKVQKEYALFYKLDVVPI-DDD--N----T
SYRLISCNTSVITQACPKISFEPIPIHYCAPAGFAILKCNNKTFNGKGPCTNVSTVQCTHGIRPVVSTQLLL
NGSLAEEEVVIRSENFTDNAKTIIVQLKEPVEINCTRPNNNTRKSIHI--GPGRAFYTTGEIIGNIRQAHCN
LSRAQWNNTLKQIVIKLREQF-RNKTIVFNQSSGGDPEIVMHSFNCGGEFFYCDTTQLFNSTWV-TGDNSNS
TKG------NDTLTLPCRIKQIINRWQEVGKAMYAPPIRGQIRCSSNITGLLLTRDGGNS----PN-NTEIF
RPGGGDMRDNWRSELYKYKVVKIEPLGVAPTKAKRRVVQREKRAVG-IGALFLGFLGAAGSTMGAASITLTV
QARQLLSGIVQQQSNLLRAIEAQQHMLQLTVWGIKQLQARVLAVERYLKDQQLLGIWGCSGKLICTTTVPWN
ASWSNKSLDKIWNNMTWMEWEREIDNYTSLIYSLIESSQTQQEKNEQELLELDKWASLWNWFDITNWLWYIK
IFIMIVGGLVGLRIVFTVLSIVNRVRQGYSPLSFQTRPPAPRGPDRPEGIEEEGGERDRDTSGPLVDGFLAI
IWVDLRSLCLFSYHHLRDLLSIVTRIVGLLGRRGWEALKYWWNLLQYWSQELKNSAVSLFNAIAIAVAEGTD
RVIEVLQRIGRAFLHIPTRIRQGLERALL
>139.19.A6|GROUP:Nonbroad|/1-822
--------------------------------TD-QLWVTVYYGVPVWKEATTTLFCASDAKAYDTEVHNVW
ATHACVPTDPNPQEVVLGNVTENFNMWKNNMVEQMHEDIISLWDQSLKPCVKLTPLCVTLNCTN--------
----------LNATNTNSSIGET-MGGGEIKNCSFNITTSIRDKVQKEYALFYKLDVVPI-DNDRTN----T
SYRLLSCNTSVITQACPKVTFEPIPIHYCAPAGFAILKCNNKKFNGTGPCTNVSTVQCTHGIRPVVSTQLLL
NGSLAEDEVAIRSSNFTDNAKTIIVQLNESVEINCIRPNNNTRKSINI--GPGRAFYTTGEIIGDIRQAHCN
ISGAKWNSTLKMIVEKLREQF-GNKTINFNQSSGGDPEIVMHSFNCGGEFFYCNTTKLFNSTWN-MNDTRES
----NNT--GQNITLPCRIKQIINMWQEVGKAMYAPPIKGQIRCSSNITGLLLIRDGGTN---GTN-ETEIF
RPGGGDMRDNWRSELYKYKVVKIEPLGVAPTKAKRRVVQREKRAVGTLGAMFLGFLGAAGSTMGAASMTLTV
QARQLLSGIVQQQNNLLKAIDAQQHLLQLTVWGIKQLQARVLAVERYLKDQQLLGIWGCSGKLICTTTVPWN
VSWSNKSLNQIWENMTWMQWEKEIDNYTSLIYTLIEESQNQQEKNEQELLELNEWASLWNWFSISKWLWYIK
IFIMIVGGLVGLRIVFAVLSIVNRVRQGYSPLSFQTRFPAPRGPDGPGGIEGEGGERGRDTSGRLVNGFLEL
IWDDLRSLCLFSYHHLRDLLLIATRIVELLGRRGWEVLKYWWNLLQYWSQELKNSAVSLLNATAIAVAEGTD
RIIEVVQRAGRAILHIPTRIRQGLERALL
>1120.10.20|GROUP:Nonbroad|/1-820
--------------------------------TE-QLWVTVYYGVPVWKEATTTLFCASDAKAYDTQVHNVW
ATHACVPTDPNPQEVVLENVTENFNMWKNNMVEQMHEDIISLWDQSLKPCVKLTPLCVTLNCT-DLRNA---
-------------TNITSSG-------GEIKNCSFNITTSIRDKVKQEYALFYKLDVGPIDDGN-----TTT
NYRLINCNTSVITQACPKVSFEPIPIHYCTPAGFAILKCNDKKFNGTGSCTNVSTVQCTHGIRPVVSTQLLL
NGSLAEREVAIRSNNFTDNTKTIIVQLNESVKIDCIRPNNNTRKGIHI--GPGRAFYTTGEIIGDIRQAHCN
LSKAQWNNTLKQIVIKLREQF-RNKTIVFNQSSGGDPEIVMHSFNCGGEFFYCNSTALFNSTW-STGNDTWS
T--VNDTNKTDNITLPCRIKQIINMWQEVGKAMYAPPIRGQIRCSSNITGLLLTRDGGNKTT-G----TEVF
RPGGGDMRDNWRSELYKYKVVKIEPLGVAPTKAKRRVVQREKRAVGTLGAMFLGFLGAAGSTMGAASTALTV
QARQLLSGIVQQQNNLLRAIEAQQHLLQLTVWGIKQLQARVLAVERYLRDQQLLGIWGCSGKLICTTTVPWN
ASWSNKSLDKIWNNMTWMQWEREIDNYTSLIYTLIEESQNQQEKNEQELLELDKWASLWNWFDITNWLWYIK
IFIMIVGGLVGLRIVFAILSLVNRVRQGYSPLSFQTLLPAPRGPDRPDGIEEEGGERDRDRSGRLVDGFLAL
IWDDLRSLCLFSYRRLRDLLLIAARIVELLGRRGWEALKYWWNLLQYWSQELKNSAVSLLNATAIAVAEGTD
RVIEIVQRAFRAILHIPVRIRQGLERALL
>1182.6.1A6|GROUP:Broad|/1-824
--------------------------------TE-KLWVTVYYGVPVWKEATTTLFCASDAKAYDTEVHNVW
ATHACVPTDPSPQEVILENVTENFNMWTNNMVEQMHEDIISLWDQSLKPCVKLTPLCVTLNCTNELKNTT--
------------KTNNSSWG-------GEMKNCSFNVTTSIRDKVQKEYALFYKLDIVPIDDDNNTSNY-TS
NYRLINCNTSVITQACPKITFEPIPIHFCTPAGFAILKCNNKKFNGKGPCTNVSTVQCTHGIRPVVSTQLLL
NGSLAEEEVIIRSDNFTDNAKTIIVQLNESVVINCTRPNNNTRKSINI--GPGRAFYTTGEIIGDIRQAHCN
LSRTQWNNTLKQIAIKLREQF-ENKTIVFNQSSGGDPEIVMHSFNCGGEFFYCNTTKLFNSTW----NDTDI
R--GNNTEGNDTITIPCRIKQIVNMWQEVGKAMYAPPIRGQIRCSSNITGLLLTRDGGSESN-T----TEIF
RPGGGDMRDNWRSELYKYKVVRIEPLGVAPTKAKRRVVQREKRAVGTIGAMFLGFLGAAGSTMGAASITLTV
QARLLLSGIVQQQNNLLRAIEAQQHLLQLTVWGIKQLQARVLAVERYLRDQQLLGIWGCSGKLICTTSVPWN
TSWSNKSLDKIWNNMTWMEWEREIDNYTSLIYTLLEESQNQQEKNEQELLELDKWASLWNWFDITNWLWYIK
IFIMIVGGLVGLRIVFTVLSIVNRVRQGYSPLSFQTHLPAPRGPDRPDGIEEEGGEQDRGRSSRLVDGFLAL
IWDDLWSLCLFSYRRLRDLLLIAARVVELLGRRGWEVLKYWWNILQYWSQELKNSAVSLFNAIAIAVAEGTD
RAIEIVQRAYRAIFHIPRRIRQGLERALL
>171.11.B4|GROUP:Broad|/1-820
--------------------------------TE-KLWVTVYYGVPVWKEATTTLFCASDAKAYDTEVHNVW
ATHACVPTDPSPQEVILENVTENFNMWTNNMVEQMHEDIISLWDQSLKPCVKLTPLCVTLNCTNELKNTT--
------------TTNNSSWG-------GEMKNCSFNITTSIRDKVQKEYALFYKLDIVPIGDDNNTSNYNTS
NYRLINCNTSVITQACPKISFEPIPIHFCTPAGFAILKCNDKKFNGKGPCTNVSTVQCTHGIRPVVSTQLLL
NGSLAEEEVIIRSDNFTDNAKTIIVQLNESVVINCTRPNNNTRKSINI--GPGRAFYTTGDIIGDIRQAHCN
LSRTQWNNTLKQIAIKLREQF-ENKTIVFNQSSGGDPEIVMHSFNCGGEFFYCNTTELFNSTW----NDTD-
------NEGNDTITIPCRIKQIINMWQEVGKAMYAPPIRGQIRCSSNITGLLLTRDGGSESN-T----TEIF
RPGGGDMRDNWRSELYKYKVVKIEPLGVAPTKAKRRVVQREKRAVGTIGAMFLGFLGAAGSTMGAASITLTV
QARLLLSDIVQQQNNLLRAIEAQQHLLQLTVWGIKQLQARVLAVERYLRDQQLLGIWGCSGKLICTTSVPWN
TSWSNKSLEKIWDNMTWMEWEREIDNYTSLIYTLLEESQNQQEKNEQELLELDKWASLWNWFDITNWLWYIK
IFIMIVGGLVGLRIVFTILSIVNRVRQGYSPLSFQTHLPTPRGPDRPDGIEEEGGERDRGRSSRLVDGFLAL
IWDDLWSLCLFSYRRLRDLLLIAARVVELLGRRGWEVLKYWWNILQYWSQELKKSAVSLFNAIAIAVAEGTD
RAIEIVQRAFRAILHIPRRTRQGLERALL
>39.14.F10|GROUP:Nonbroad|/1-828
--------------------------------AG-NLWVTVYYGVPVWKEATTTLFCASDARAYDTEAHNVW
ATHACVPTDPNPQEVVLENVTENFNMWRNNMVEQMHEDIISLWDQSLKPCVKLTPLCVTLNC-SDMGNET--
------------ATNNTSSGGET-VEKGEIKNCSFNITTNIRDKVQKVYATFYKLDIVPIDDKTNNNNTIYT
NYRLISCNTSVLTQACPKISFEPIPIHYCAPAGFAILKCNNKTFNGKGPCTNVSTVQCTHGIRPVVSTQLLL
NGSLAEEEVVIRSENFADNAKTIIVQLNESVEINCTRPNNNTRRSISI--GPGRAFYTTGEIIGNIRQAHCN
ISRAKWNNTLQQIVNKLREKF-ENKTIVFNQSSGGDPEIVMHSFNCGGEFFYCNTTQLFNSTWNNTGGS---
----NNTEGNNTITLPCRIKQIINMWQEVGKAMYAPPIKGQIRCSSNITGLLLTRDGGKTTN-N----TEIF
RPGGGDMRENWRSELYKYKVVKIEPLGIAPTKAKRRVVQREKRAVG-IGAVFLGFLGAAGSTMGAASTALTV
QARLLLSGIVQQQNNLLRAIKAQQHMLQLTVWGIKQLQARILAVERYLKDQQLLGIWGCSGKLICTTAVPWN
ASWSNKSVDEIWGNMTWMQWEREIDNYTSLIYTLIEESQNQQEKNEQELLELDKWASLWNWFSITKWLWYIK
IFIMIVGGLVGLRIVFAVLTIVNRVRQGYSPLSFQTHRPAPRGPDRPEGIEEDGGERDRDRSGQLVDGLLAL
IWVDLRSLCLFSYHHLRDLLLIVTRIVELLGRRGWEALKYWWNLLQYWGQELKKSAVSLLNATAIAVAEGTD
RVVEILQRAGRAILNIPRRIRQGFERALQ
>1186.10.1C5|GROUP:Broad|/1-826
--------------------------------T-DQKWVTVYYGVPVWKEATTTLFCASDAKAYDTEVHNVW
ATHACVPTDPNPQEIELKNVTENFNMWKNDMVEQMHEDIISLWDQSLKPCVKLTPLCVTLNCTDF-GNTTN-
----TTSSS-----------GEM-MEKGEIKNCSFNITTGIRDKLQKEYALFYKLDVVPI-DNNNT------
KYRLISCNTSIITQACPKVSFEPIPIHYCAPAGFAILKCNDKEFNGTGPCANVSTVQCTHGIRPVVSTQLLL
NGSLAEEEVVIRSANFTDNAKTIIIQLNESVEINCTRPNNNTRKSIHI--GPGRAFYTTGDIIGDIRQAYCN
ISRTKWNNTLQQIVKKLREQF-NNKTIVFNQSSGGDPEIVMHSFNCGGEFFYCNSTQLFNSTWNGTEVTWNV
TEGLNRTEGNDTITLPCRIKQIINLWQEVGKAMYAPPIRGQIRCSSNITGLLLTRDGGNNTN-GT----EIF
RPGGGDMRDNWRSELYKYKVVKIEPLGVAPTKAKRRVVQREKRAAG-IGALFLGFLGAAGSTMGAASMTLTV
QARQLLSGIVQQQNNLLRAIEAQQHLLQLTVWGIKQLQARVLAVERYLKDQQLLGIWGCSGKLICTTAVPWN
DSWSNKSLNDIWNNMTWMQWEKEINNHTDKIYTLLEKSQNQQEKNEQELLELDKWASLWNWFDITNWLWYIK
IFIMIVGGLVGLRIVFAVLNIVNRVRQGYSPLSLQTRLRAPRGPDRPEGIEEEGGEQDKDRSSRLVDGFLAL
LWVDLRSLCLFSYHRLRDLLLIVTRIVELLGRRGWEILKYWWNLLQYWSQELKNSAVSLLNATAIAVAEGTD
RVIEVLQRAFRAILHIPTRIRQGFERALL
>8332.12.F11(A)|GROUP:Broad|/1-827
--------------------------------V-GQLWVTVYYGVPVWKEATTTLFCASDAKAYATEVHNVW
ATHACVATDPNPQEVVLENVTENFNMWKNNMVEQMHEDIISLWDQSLKPCVKLTPLCVTLNCSDL-GNNTNS
GNNKTNSSS-----------WEK-MERGEIKNCSFNITTSIRDKMQKEYAIFYKLDIVPI-D--NT------
SYRLISCNTSVITQACPKVSFEPIPIHYCAPAGFAILKCNDKKFNGTGPCTNVSTVQCTHGIKPVVSTQLLL
NGSLAEEEVVIRSENFTDNTKTIIVQLKESVEINCTRPNNNTRKGINI--GPGRAFYTTRDIIGDIRQAHCN
ISRAKWNDTLKQIVDKLREQF-RNKTIVFNQSSGGDPEIVMHSFNCGGEFFYCNSTKLFNSTWYG-----NK
TEGLNNTDGNDTLTLPCRIKQIINLWQEVGKAMYAPPIAGQIRCSSNITGLLLTRDGGNNTS-NNS-KPEIF
RPGGGDMRDNWRSELYKYKVVKIEPLGVAPTKAKRRVVQREKRAVG-IGAVFLGFLGAAGSTMGAASLTLTV
QARQLLSGIVQQQNNLLRAIEAQQHLLQLTVWGIKQLQARVLAVERYLQDQQLLGIWGCSGKLICTTAVPWN
ASWSNKSLDDIWNNMTWMEWEREISNYTNKIYTLIEESQNQQEKNEQDLLALDKWASLWNWFDITKWLWYIK
IFIMIVGGLIGLRIVFTVLSIVNRVRQGYSPLSFQTRLPTPREPDRPEGIEEEGGERDRDRSRSLVDGFLTL
IWVDLRSLCLFSYHRLRDLLLIVTRIVELLGHRGWEILKYWWNLLQYWSQELKNSAVSLLNATAIAVAEGTD
RIIEGVQRAYRAVLHVPRRIRQGFERALL
>511.8.1E10|GROUP:Nonbroad|/1-844
--------------------------------T-EKLWVTVYYGVPVWKEATTTLFCASDAKAYDTEVHNVW
ATHACVPTDPNPQEVVLENVTENFNMWNNDMVEQMHEDIISLWDQSLKPCVELTPLCVTLDCTDYVGNATNA
NATNTTSGSSRGTTNATSGIGGT-VEGREIKNCSFNITTSIRDKVQKEYALFYKLDIVPI-DNDNTNN----
NYRLINCNTSVIKQACPKVSFEPIPIHYCAPAGFAILKCNDKKFNGTGPCTNVSTVQCTHGIRPVVSTQLLL
NGSLAEEEVAIRSQNFTNNAKVIIVQLNESVVINCTRPNNNTRKSIHI--GPGRAFYTTGAIIGDIRQAHCN
ISRVKWKNTLKQIVTKLREQF-KNKTIAFNQSSGGDPEIVMHSFNCGGEFFYCDSTQLFNSTWNSTEGT-ND
TEGENNTD----ITLPCRIKQIINMWQKVGKAMYAPPIRGQIRCSSNITGLLLTRDGGNNNN-SRN-ETEIF
RPAGGDMRDNWRSELYKYKVVKIEPLGVAPTKAKRRVVQREKRAVGTIGAMFLGFLGAAGSTMGAASVTLTV
QARLLLSGIVQQQNNLLRAIEAQQHMLQLTVWGIKQLQARVLAVERYLRDQQLLGIWGCSGKLICTTAVPWN
NSWSNRSLDMIWNNMTWMEWEREIDNYTGLIYNLLEESQNQQEKNEQELLELDKWASLWNWFDITNWLWYIR
IFIMIVGGLIGLRIVFAVLSIVNRVRQGYSPLSFQTRLPAPRGPDRPEGIEEEGGERDRDRSGILVDGFLAL
FWDDLRSLCLFSYHRLRDLLLIVTRIVELLGRRGWEILKYWWNLLQYWSQELKNSAVSLLNVTAIAVAEGTD
RIIELIQRAYRAVLHVPRRIRQGFERALL
>26.11.E12|GROUP:Nonbroad|/1-832
--------------------------------AEEELWVTVYYGVPVWKEATTTLFCASDAKAYDTEVHNVW
ATHACVPTDPSPQEVVLANVTENFNMWKNNMVEQMHEDIVSLWDQSLKPCVKLTPLCVTLNCTD-LGNATDA
INRNVTDAPN-------STLGTM-EEKGEIKNCSFNITTSVRDKMQKEYATFYKLDIVPI-DND--NN----
SYRLINCNTSVITQACPKVSFEPIPIHYCAPAGFAILKCNNKTFNGTGPCTNVSTVQCTHGIRPVVSTQLLL
NGSLAEEEIVIRSENFTDNAKTIIVQLNESVEINCTRPNNNTRKSIHI--GPGRAFYTTGQIIGNIRQAHCN
ISRAKWNNTLHKIVKKLREQF-RNKTIVFKQSSGGDPEIVMHSFNCGGEFFYCNSTQLFNSTWYGNKSSDNT
GE-----EGN--ITLPCRIKQIINLWQEVGKAMYAPPIGGQIRCSSNITGLLLTRDGGNN-N-ITE-TTEIF
RPGGGDMRDNWRSELYKYKVVKIEPLGVAPTKAKRRVVQREKRAVGTIGAMFLGFLGAAGSTMGAASMTLTV
QARLLLSGIVQQQSNLLRAIEAQQHLLQLTVWGIKQLQARVLAVERYLKDQQLLGIWGCSGKLICTTAVPWN
ASWSNKSLDNIWNNMTWMEWEREISNYTNLIYNLIEESQNQQEKNEQELLELDKWASLWNWFNITNWLWYIK
IFIMIVGGLVGLRIVFAVLSIVNRVRKGYSPLSFQTLLPVPRGPDRPGGIEEEGGERDRDRSDRSVNGFLPL
IWDDLRSLCLFSYHRLRDLLLIVARIVEILGRRGWEALKYWWNLLQYWIQELKNSAVSLLNATAIAVAEGTD
RIIEVVQRACIAILHIPRRVRQGLERALQ
>537.8.A11|GROUP:Broad|/1-820
V---------------------------------EQLWVTVYYGVPVWKEAATTLFCASDAKAYDTEVHNVW
ATHACVPTDPNPQEVVLENVTENFNMWNNNMVEQMHEDIISLWDQSLKPCVKLTPLCVTLECYD--------
---------L-NRTNTNTTSSSEGM-RGEIKNCSFNITTSTRDKMQKEYALFYKLDVVPIDDD-------NT
SYRLISCNTSVITQACPKVSFEPIPIHYCTPAGFALLKCNDKKFNGTGPCTNVSTVQCTHGIRPVVSTQLLL
NGSLAEGEVVIRSVNFTNNAKTIIVQLNESVVINCTRPNNNTRKSINI--GPGRAFYTTGEIIGDIRQAHCN
LSIATWNNTLKQIVTKLREQFGNNKTIVFNQSSGGDPEIVMHNFNCGGEFFYCNSTQLFNSTWN-ANGTWSG
TEGSNN-----TFTLPCRIKQIINLWQEVGKAMYAPPIRGQIRCSSNITGLLLIRDGGDNNSE-----TETF
RPGGGNMKDNWRSELYKYKVVKIEPLGVAPTKAKRRVVQREKRAVG-IGAVFLGFLGAAGSTMGAAAVTLTV
QARLLLSGIVQQQNNLLRAIEAQQHLLQLTVWGIKQLQARVLAVERYLKDQQLLGIWGCSGKLICTTAVPWN
ASWSNKSLDQIWNNMTWMEWEREINNYTGLIYHLIEESQNQQEKNEQELLELDKWASLWNWFDITSWLWYIK
IFIMIVGGLVGLRIVFTVLSIVNRVRQGYSPLSFQTRFPAPRGPDRPEETEEGGGERDRDRSGPLVNGFLAL
FWVDLRSLFLFSYHRLRDLLLIVTRIVELLGRRGREVLKYCWNLLQYWSQELKNSAVSLLNATAIVVAEGTD
RVIEVVQRACRAILHIPTRIRQGFERALL
>CONSENSUS_B/1-841
MRVKGIRKNYQHL----WRWGTMLLGMLMICSAAEKLWVTVYYGVPVWKEATTTLFCASDAKAYDTEVHNVW
ATHACVPTDPNPQEVVLENVTENFNMWKNNMVEQMHEDIISLWDQSLKPCVKLTPLCVTLNCTD--------
---------LMNATNTNTTI--IYRWRGEIKNCSFNITTSIRDKVQKEYALFYKLDVVPIDND-------NT
SYRLISCNTSVITQACPKVSFEPIPIHYCAPAGFAILKCNDKKFNGTGPCTNVSTVQCTHGIRPVVSTQLLL
NGSLAEEEVVIRSENFTDNAKTIIVQLNESVEINCTRPNNNTRKSIHI--GPGRAFYTTGEIIGDIRQAHCN
ISRAKWNNTLKQIVKKLREQFG-NKTIVFNQSSGGDPEIVMHSFNCGGEFFYCNTTQLFNSTW---NGTW--
----NNTEGN--ITLPCRIKQIINMWQEVGKAMYAPPIRGQIRCSSNITGLLLTRDGG--NNE-----TEIF
RPGGGDMRDNWRSELYKYKVVKIEPLGVAPTKAKRRVVQREKRAVG-IGAMFLGFLGAAGSTMGAASMTLTV
QARQLLSGIVQQQNNLLRAIEAQQHLLQLTVWGIKQLQARVLAVERYLKDQQLLGIWGCSGKLICTTAVPWN
ASWSNKSLDEIWDNMTWMEWEREIDNYTSLIYTLIEESQNQQEKNEQELLELDKWASLWNWFDITNWLWYIK
IFIMIVGGLVGLRIVFAVLSIVNRVRQGYSPLSFQTRLPAPRGPDRPEGIEEEGGERDRDRSGRLVDGFLAL
IWDDLRSLCLFSYHRLRDLLLIVTRIVELLGRRGWEVLKYWWNLLQYWSQELKNSAVSLLNATAIAVAEGTD
RVIEVVQRACRAILHIPRRIRQGLERALL
>Env/1-856
MRVK---EKYQHLWRWGWRWGTMLLGMLMICSATEKLWVTVYYGVPVWKEATTTLFCASDAKAYDTEVHNVW
ATHACVPTDPNPQEVVLVNVTENFNMWKNDMVEQMHEDIISLWDQSLKPCVKLTPLCVSLKCTD--------
---------LKNDTNTNSSSGRMIMEKGEIKNCSFNISTSIRGKVQKEYAFFYKLDIIPIDND-------TT
SYKLTSCNTSVITQACPKVSFEPIPIHYCAPAGFAILKCNNKTFNGTGPCTNVSTVQCTHGIRPVVSTQLLL
NGSLAEEEVVIRSVNFTDNAKTIIVQLNTSVEINCTRPNNNTRKRIRIQRGPGRAFVTIGK-IGNMRQAHCN
ISRAKWNNTLKQIASKLREQFGNNKTIIFKQSSGGDPEIVTHSFNCGGEFFYCNSTQLFNSTW--FNSTWS-
TEGSNNTEGSDTITLPCRIKQIINMWQKVGKAMYAPPISGQIRCSSNITGLLLTRDGGNSNNE-----SEIF
RPGGGDMRDNWRSELYKYKVVKIEPLGVAPTKAKRRVVQREKRAVG-IGALFLGFLGAAGSTMGAASMTLTV
QARQLLSGIVQQQNNLLRAIEAQQHLLQLTVWGIKQLQARILAVERYLKDQQLLGIWGCSGKLICTTAVPWN
ASWSNKSLEQIWNHTTWMEWDREINNYTSLIHSLIEESQNQQEKNEQELLELDKWASLWNWFNITNWLWYIK
LFIMIVGGLVGLRIVFAVLSIVNRVRQGYSPLSFQTHLPTPRGPDRPEGIEEEGGERDRDRSIRLVNGSLAL
IWDDLRSLCLFSYHRLRDLLLIVTRIVELLGRRGWEALKYWWNLLQYWSQELKNSAVSLLNATAIAVAEGTD
RVIEVVQGACRAIRHIPRRIRQGLERILL
>HXB2/1-856
MRVK---EKYQHLWRWGWRWGTMLLGMLMICSATEKLWVTVYYGVPVWKEATTTLFCASDAKAYDTEVHNVW
ATHACVPTDPNPQEVVLVNVTENFNMWKNDMVEQMHEDIISLWDQSLKPCVKLTPLCVSLKCTD--------
---------LKNDTNTNSSSGRMIMEKGEIKNCSFNISTSIRGKVQKEYAFFYKLDIIPIDND-------TT
SYKLTSCNTSVITQACPKVSFEPIPIHYCAPAGFAILKCNNKTFNGTGPCTNVSTVQCTHGIRPVVSTQLLL
NGSLAEEEVVIRSVNFTDNAKTIIVQLNTSVEINCTRPNNNTRKRIRIQRGPGRAFVTIGK-IGNMRQAHCN
ISRAKWNNTLKQIASKLREQFGNNKTIIFKQSSGGDPEIVTHSFNCGGEFFYCNSTQLFNSTW--FNSTWS-
TEGSNNTEGSDTITLPCRIKQIINMWQKVGKAMYAPPISGQIRCSSNITGLLLTRDGGNSNNE-----SEIF
RPGGGDMRDNWRSELYKYKVVKIEPLGVAPTKAKRRVVQREKRAVG-IGALFLGFLGAAGSTMGAASMTLTV
QARQLLSGIVQQQNNLLRAIEAQQHLLQLTVWGIKQLQARILAVERYLKDQQLLGIWGCSGKLICTTAVPWN
ASWSNKSLEQIWNHTTWMEWDREINNYTSLIHSLIEESQNQQEKNEQELLELDKWASLWNWFNITNWLWYIK
LFIMIVGGLVGLRIVFAVLSIVNRVRQGYSPLSFQTHLPTPRGPDRPEGIEEEGGERDRDRSIRLVNGSLAL
IWDDLRSLCLFSYHRLRDLLLIVTRIVELLGRRGWEALKYWWNLLQYWSQELKNSAVSLLNATAIAVAEGTD
RVIEVVQGACRAIRHIPRRIRQGLERILL
>1113.21.G2|GROUP:Nonbroad|/1-826
---------------------------------ANNLWVTVYYGVPVWKEATTTLFCASDAKAYDTEVHNVW
ATHACVPTDPNPQEVRLDNVTENFNMWKNNMVEQMHEDIISLWDQSLKPCVKLTPLCVTLDCTD-LKNTTN-
-----TTSS-QNATNTNS-SSEGIM--GEMKNCSFNITTNIRDKVQKEYALFYKLDLVSIDN-Q-------T
SYSLISCNTSVTTQACPKVSFEPIPIHYCAPAGFAILKCNNKTFNGTGPCTNVSTVQCTHGIRPVVSTQLLL
NGSLAEEEVVIRSENFTNNAKTIIVQLNESVAINCTRPSNNTRKSIPI--GPGRAFYITGEIIGDIRQAHCN
ISSKNWNKTLEQIVEKLREQFGKNKTIAFNQASGGDPEIVMHTFNCGGEFFYCNTTRLFNSTWY-----ANS
TRNATGSNDTDPITLPCRIKQIINRWQEVGKAMYAPPIRGQIRCSSNITGLLLTRDGDNN-------ETETF
RPGGGDMRDNWRSELYKYKVVQIEPLGIAPTKAKRRVVQREKRAVG-IGAMFLGVLSAAGSTMGAASMTLTV
QARQLLSGIVQQQNNLLRAIEAQQHLLQLTVWGIKQLQARVLAVERYLKDQQLLGIWGCSGKLICTTTVPWN
ISWSNKTLDYIWNNMTWMQWEKEIDNYTDLIYSLIEESQYQQEKNEKELLELDKWASLWNWFDITNWLWYIK
IFIMIVGGLIGLRIVFTILSIVNRVRQGYSPLSFQTRLPAQRGPDRPEGIEEEGGERDRSRSGPLVDGFLAI
IWVDLRSLCLFSYRHLRDLLLILARIVGLLGRRGWEALKYWWNLLQYWSQELKNSAVSLLNATAIVVAEGTD
RVIEVVQRACRAILNIPRRIRQGAERALI
>115.31.D9|GROUP:Broad|/1-830
---------------------------------AE-LWVTVYYGVPVWKEATTTLFCASDAKSYDTEVHNVW
ATHACVPTDPNPQEVVLENVTENFNMWKNNMVEQMHEDIISLWDQSLKPCVKLTPLCVTLNCTD-LKNATN-
-----TNSTISNSTN------WGQMEAGEIKNCSFNVTRSIKNKMQKEYALFYKMDVMPIDNDN-------T
SYTLINCNTSVITQACPKVSFEPIPIHYCAPAGFAILKCNDKKFNGTGPCKNVSTVQCTHGIKPVVSTQLLL
NGSLAEQEVVIRSENFTNNAKTIIVQLNESVVINCTRPNNNTRKSINI--GPGRAFYATGEIIGDIRQAHCN
LSRLDWNRTLGQIVSKLKEQFG-NKTIVFNQSSGGDPEIEMHSFNCRGEFFYCNTTKLFNSTWN-----SAG
NNSVWNNNDPDIITLPCRIKQIINRWQEVGKAMYAPPIRGNINCSSQITGLLLTRDGGKEDNATNTTEIEIF
RPGGGDMRDNWRSELYKYKVVKIQPLGVAPTKAKRRVVQREKRAV-TLGAMFLGFLGAAGSTMGAASVTLTV
QARQLLSGIVQQQNNLLKAIEAQQRILQLTVWGIKQLQARVLAVERYLQDQQLLGIWGCSGKLICTTTVPWN
ASWSNKSLDRIWNNMTWMEWEKEIDNYTDLIYTLLEESQNQQEKNEQELLELDKWASLWNWFDITKWLWYIK
IFIMIVGGLIGLRIVFTVLSIVNRVRKGYSPLSFQIRLPAQRGPDRHGGIEEGGGERDREGSSQLVHGFLAI
IWVDLRSLCLFSYHRLRDLLLIVARTVELLGRRGWEALKYWWNLLQYWSQELKKSAVSLLNAIAIVVAEGTD
RVIEVVQRTCRAIRNIPTRIRQGLERVLL
>208.9.F6|GROUP:Nonbroad|/1-823
---------------------------------AKNLWVTVYYGVPVWKEANTTLFCASDAKAYDTEVHNVW
ATHACVPTDPNPQEVVLENVTENFNMWKNNMVEQMHEDIISLWDQSLKPCVKLTPLCVTLNCTN-VN--TN-
-----NSSSLNNTTNTN-NSSWGKMEEGEIKNCSFNITTSIG-KLQKEYALFYKLDVVPIDND---------
SYTLINCNTSVITQACPKVSFEPIPIHFCTPAGFAILQCNNKKFNGTGPCTNVSTVQCTHGIRPVVSTQLLL
NGSLSEGEVVIRSENFTDNAKTIIVQLNESIAINCTRPNNNTRKSIHI--GPGRAFYTTGQIIGDIRQAYCN
LSREKWDNTLGQIVTKLKEQFG-NKTIIFNQSSGGDPEIVMHSFNCGGEFFYCNTTQLFNSTWN------ST
RNGT---SNDKHIILPCRIKQIINRWQEVGKAMYAPPIKGQIKCSSNITGLLLTRDGGNNGN-----ESETF
RPGGGDMRDNWRSELYKYKVVKIEPLGVAPTKAKRRVVQREKRAVGVIGAMFLGFLGAAGSTMGAASMTLTV
QARQLLSGIVQQQNNLLRAIEAQQHLLQLTVWGIKQLQARVLAVERYLRDQQLLGIWGCSGKIICTTTVPWN
ASWSNKSLDNIWQNMTWMEWEREISNYTSLIYTLIEESQNQQEKNEQELLELDKWASLWNWFDITKWLWYIK
IFIMIVGGLVGLRIVFAVLSIVNRVRQGYSPLSLQTRLPAPRGPDRPDGIEEEGGERDRDRSGRLVNGFLAL
IWDDLRSLCLFSYHRLRDLLLIAARIVELLGRRGWEALKYWWNLLQYWIQELKNSAVSLLNATAIAVAEGTD
RVIEVVQRTCRAIRHIPRRVRQGLERSLL
>692.26.B1|GROUP:Broad|/1-826
---------------------------------AEQLWVTVYYGVPVWKEATTTLFCASDAKAYDTEAHNVW
ATHACVPTDPNPQEVVLGNVTENFNMWKNNMVEQMHEDIISLWDQSLKPCVKLTPLCVTLNCTN--------
---------LQNATNTNSNSSWDKMEEGEIKNCSFNVTTSIGNKMQKEYALFYKLDVVPIDNT---------
SYTLINCNTSVITQACPKISFEPIPIHYCAPAGFAILKCNDKKFNGTGPCTNVSTVQCTHGIRPVVSTQLLL
NGSLSEGEIIIRSENFTDNAKTIIVQLNKSIAINCTRPNNNTRKSIPI--GPGRAFYATGDIIGDIRKAHCN
LSRTEWNNTLKQVATKLKEQFK-KETIIFNQSSGGDPEIVMHSFICGGEFFYCNTSQLFGSIWN-----DST
RNDTRESNSTEPIILPCRIKQIINRWQEVGKAMYAPPIRGQIRCSSNITGLLLTRDGGNSDNTTENTTTETF
RPGGGNMRDNWRSELYKYKVVKIEPLGVAPTKAKRRVVQREKRAVGTLGAVFLGFLGAAGSTMGAASMTLTV
QARLLLSGIVQQQNNLLKAIEAQQHLLQLTVWGIKQLQARVLAVERYLKDQQLLGIWGCSGKLICTTAVPWN
ASWSNKSLNAIWDNMTWMEWEREIDNYTSLIYTLIEESQNQQEKNEQELLELDKWASLWSWFSITNWLWYIK
IFIMIVGGLVGLRIVFAVLSIVNRVRQGYSPLSLQTRLPTQRGPDRPDGIEEEGGERDRGRSIRLVDGFLAL
IWDDLRSLCLFSYHRLRDLLLIAARIVELLGRRGWEALKYWWNLLQYWSQELKNSAINLLNATAIAVAEGTD
RVIEVVQRICRAILHIPIRIRQGLERLLL
>493.18.G11|GROUP:Broad|/1-826
---------------------------------TDQLWVTVYYGVPVWKEATTTLFCASDAKAYDTEAHNVW
ATHACVPTDPNPQEVVLGNVTENFNMWKNNMVEQMHEDIISLWEESLKPCVKLTPLCVTLNCTN-LKNATN-
-----TNET----THTNSKV---MIKEGEIKNCSFNITTSRGDKVRKDYALFSELDVVPVDNDN-------T
SYMLISCNTSAITRACPKISFEPIPIHFCTPAGFALLKCNDKKFNGSGPCTNVSTVQCTHGIRPVVSTQLLL
NGSIAEEEIVIRSENFTNNAKIIIVQLNKSIAINCTRPNNNTRKGIHM--GPGRTIYATGEVIGDIRQAHCN
LSREEWNNTLKQVVTKLKEQFG-NKTIVFNQSSGGDPEIIMHTFNCGGEFFYCNSTPLFNSTWN-----WND
TTGPWNDTGSNNITLQCRIKQIINRWQEVGKAMYAPPIKGQIRCSSNITGLLLTRDGGNNNNKT-----EIF
RPGGGDMRDNWRSELYKYKVVKIEPLGVAPTKAKRRVVQREKRAVGTIGAMFLGFLGAAGSTMGAASVTLTV
QARQLLSGIVQQQNNLLKAIEAQQHLLQLTVWGIKQLQARVLAVERYLKDQQLLGIWGCSGKLICTTAVPWN
ASWSNKSLDQIWNNMTWMEWEREIDNYTNLIYTLIEESQNQQEKNELELLELDKWASLWNWFDITKWLWYIK
IFIMIVGGLVGLRIVFAVLSIVNKVRQGYSPLSFQIRLPTPRGPDRPEGIEEEGGERDRDRSGPLVNGFLAL
FWEDLRSLCLFSYHRLRDLLLIVARIVELLGRRGWEALKYWWNLLQYWSQELRNSAVSLLDAIAIAVAEGTD
RIIETVQRIYRAILNIPTRIRQGLELALL
>1031.12.8G8|GROUP:Broad|/1-815
---------------------------------ADQLWVTVYYGVPVWKDTTTTLFCASDAKAYDTEVHNVW
ATHACVPTDPNPQEIALENVTEDFNMWKNNMVEQMHEDIISLWDQSLKPCVKLTPLCVTLNCTE-LENTTI-
NITNSSRG--------------------EIKNCSFKVTTSLRDKK-KEYALFYRLDIVPIDEDNN-------
SYRLISCNTSVITQACPKVTFEPIPIHYCTPAGFALLKCNDKKFSGKGPCTNVSTVQCTHGIRPVVSTQLLL
NGSLAEEEIVIRSENFTNNAKTIIVQLNESVEIYCTRPNNNTRKSIHV--GPGKTLYATGDIIGDIRQAHCN
LSRAKWNDTLKQIVIKLRKQF-RNRTIVFTQSSGGDPEIVMHSFNCGGEFFYCNSTQLFNSTWM-LNS----
TWESNSTE--ENITLPCRIKQIINMWQEVGKAMYAPPISGQIRCSSNITGLLLTRDGGNNTN-----GTEIF
RPGGGDMGDKWRSELYKYKVVKIEPLGVAPTKAKRRVVQREKRAVGTIGAMFLGFLGAAGSTMGAASMMLTV
QARQLLSGIVQQQNNLLRAIEAQQHLLQLTVWGIKQLQARVLAVERYLKDQQLLGIWGCSGKLICTTAVPWN
ASWSNKSLDKIWNNMTWMDWEREINNYTGLIYTLIEESQNQQEKNEQELLELDKWANLWNWFDISNWLWYIK
IFIMIVGGLVGLRIIFSVLSIVKKVRQGYSPLSFQTRLPVPRGPDRPEGIEEEGGERDRDRSGQLVDGFLTL
IWVDLRSLCLFSYHRLKDLLLIVARIVELLGRRGWEVLKYWWNLLQYWSQELKNSAVSLYNTTAIAVAEGTD
RIIEVLQRAYRAFLHIPRRIRQGAERALQ
>671.32.C9|GROUP:Nonbroad|/1-824
---------------------------------TGNLWVTVYYGVPVWKEATTTLFCASDAKAYETEVHNVW
ATHACVPTDPNPQELVLENVTENFNMWKNNMVEQMHEDIISLWDESLKPCVKLTPLCVTLNCTN-VNITSSN
NITSSNNSNLEQMTR-------------EIKNCSFNVTTTIRNKRQREFALLSKLDIVPIDNDSY-------
SYMLINCNTSVITQACPKVSFQPIPIHYCTPAGFAILKCNDKKFNGTGPCKNVSTVQCTHGIRPVVSTQLLL
NGSLAEEEVVIRSKNFTDNTKTIIVQLRESVEINCTRPNNNTRKSIHI--GPGRAFYATGEIIGDIRQAHCN
LSRAKWNDTLNQIVIKLRELY-KNKTIVFNPSSGGDPEIVMHSFNCGGEFFYCNTTQLFNSTWD-VNATGNG
TTESNST-----ITLSCRIKQIINRWQEVGKAMYAPPIKGQISCSSNITGLLLTRDGGKNES-----NTEIF
RPGGGDMRDNWRSELYKYKVVKIEPLGVAPTKAKRRVVQREKRAI-TLGAMFLGFLGAAGSTMGAASMALTV
QARQLLSGIVQQQNNLLRAIEAQQHLLQLTVWGIKQLQARVLAIERYLQDQQLLGIWGCSGKLICTTTVPWN
ASWSNKSLNQIWNNMTWMQWEREIDNYTSLIYTLIEDSQKQQEKNEQELLELDTWASLWNWFSITNWLWYIK
IFIMIVGGLVGLRIVFIVLSIVNRVRQGYSPLSFQTHLPAPRGPDRPEGIEEEGGERDRDRSSPLVNGFLAI
IWVDLRSLCLFSYHRLRDLLLIVVRIVELLGRRGWDALKYWWNLLQYWSQELRSSAVSLFNAIAIAVAEGTD
RVIETIQRTFRAILHIPRRIRQGLERLLL
