# Supplementary material for: Motif-Aware PRALINE: Improving the alignment of motif regions
Source: PLoS Comput Biol. 2018 Nov 1;14(11):e1006547. doi: 10.1371/journal.pcbi.1006547 (PMC6233922; doi:10.1371/journal.pcbi.1006547)
Supplement: S4 Appendix — Also includes a script to generate the alignments with a local MA-PRALINE installation. (ZIP) [file pcbi.1006547.s004.zip › S4 Appendix/output/fig_5_panel_d.mfa]

>1.7.1B2|GROUP:Broad|/1-830
LTPLCVTL-------NCTD-LR----NAT--NNSTT-SNSSM--EMEGGEIKNCSF
>207.13.F8|GROUP:Broad|/1-822
LTPLCVTL-------NCTD-LR----NAT--N---T-TNSSG-GTMEGGEIKNCSF
>208.9.F6|GROUP:Nonbroad|/1-823
LTPLCVTL-------NCTN-VNTNNSSSL--NNTTNTNNSSW-GKMEEGEIKNCSF
>115.31.D9|GROUP:Broad|/1-830
LTPLCVTL-------NCTD-L--KNATNT---NSTIS-NSTNWGQMEAGEIKNCSF
>8332.12.F11(A)|GROUP:Broad|/1-827
LTPLCVTL-------NCSD-L--GNNTNSGN-NKT---NSSSWEKMERGEIKNCSF
>26.11.E12|GROUP:Nonbroad|/1-832
LTPLCVTL-------NCTD-L--GNATDAINRNVTDAPNSTLGTMEEKGEIKNCSF
>671.32.C9|GROUP:Nonbroad|/1-824
LTPLCVTL-------NCTN-V---NITSS--NNITSS-NNSNLEQMTR-EIKNCSF
>139.19.C10|GROUP:Nonbroad|/1-822
LTPLCVTL-------NCTN-L---NATNT---NSSIG------ETMGGGEIKNCSF
>CONSENSUS_B/1-841
LTPLCVTL-------NCTD-LM--NATNT---NTTI-------IYRWRGEIKNCSF
>493.18.G11|GROUP:Broad|/1-826
LTPLCVTL-------NCTN-LK--NATNT---NETTHTNSK--VMIKEGEIKNCSF
>692.26.B1|GROUP:Broad|/1-826
LTPLCVTL-------NCTN-LQ--NATNT-NSNSSWD-------KMEEGEIKNCSF
>1113.21.G2|GROUP:Nonbroad|/1-826
LTPLCVTLDCTD-LKNTT------NTTSS--QNATN-TNSSSEGIM--GEMKNCSF
>1120.10.20|GROUP:Nonbroad|/1-820
LTPLCVTL-------NCTD---LRNAT-----NITSSG----------GEIKNCSF
>1186.10.1E1|GROUP:Broad|/1-823
LTPLCVTL-------NCTD---FGNTT-----NTTSSSGEM----MEKGEIKNCSF
>526.17.1G12|GROUP:Broad|/1-820
LTPLCVTL-------NCTDDLKNTNNT-----NSTE--GRT----MEGGEIKNCSF
>511.8.G5|GROUP:Nonbroad|/1-833
LTPLCVTLDCTDYVGNVTN----ANAT-----NTTSGIGGT----VEGGEIKNCSF
>1182.6.1D2|GROUP:Broad|/1-820
LTPLCVTL-------NCTNELK--NTTKT--NNSSWG-----------GEMKNCSF
>171.11.G8|GROUP:Broad|/1-825
LTPLCVTL-------NCTNELK--NTTET--NNSSWG-----------GEMKNCSF
>39.14.F10|GROUP:Nonbroad|/1-828
LTPLCVTL-------NCSD-MG--NETAT--NNTSSGG-----ETVEKGEIKNCSF
>424.9.H1|GROUP:Nonbroad|/1-824
LTPLCVTLNC-----NNSIDWK--NTTSI--NNSSVG-------TLKEGEIKNCSF
>1031.12.9D9|GROUP:Broad|/1-814
LTPLCVTL-------NCTELENTINIT-----NSSR------------GEIKNCSF
>537.8.A11|GROUP:Broad|/1-820
LTPLCVTLECYD-L-NRTN----TNTTS-------------SSEGM-RGEIKNCSF
>Env/1-856
LTPLCVSLKCTD-LKNDTN----TNSSS-------------GRMIMEKGEIKNCSF
>HXB2/1-856
LTPLCVSLKCTD-LKNDTN----TNSSS-------------GRMIMEKGEIKNCSF
