# Supplementary material for: Motif-Aware PRALINE: Improving the alignment of motif regions
Source: PLoS Comput Biol. 2018 Nov 1;14(11):e1006547. doi: 10.1371/journal.pcbi.1006547 (PMC6233922; doi:10.1371/journal.pcbi.1006547)
Supplement: S4 Appendix — Also includes a script to generate the alignments with a local MA-PRALINE installation. (ZIP) [file pcbi.1006547.s004.zip › S4 Appendix/output/fig_6.mfa]

>1aac_
------------------------------------------------------------------------
------------------------------------------------------------------------
------------------------------------------------------------------------
------------------------------------------------------------------------
------------------------------------------------------------------------
------------------------------------------------------------------------
------------------------------------------------------------------------
------------------------------------------------------------DKATIPSESPFA
AAEVADGAIVVDIAKMKYETPELHVKVGDTVTWIN--------REAMPHNVHFVAGVLGEA-----------
------------ALKGPMMKKEQAYSLTFT-----EAGTYDYHCT-P-H---PFMRGKVVVE----------
--------------------------
>1j5c_A
------------------------------------------------------------------------
------------------------------------------------------------------------
------------------------------------------------------------------------
------------------------------------------------------------------------
------------------------------------------------------------------------
------------------------------------------------------------------------
------------------------------------------------------------------------
------------------------------------------------------------------------
--ANATVKMGSDSGALVFEPSTVTIKAGEEVKWVN--------NKLSPHNIVFAADGV-D------------
-----ADTAAKLSHKGLAFAAGESFTSTFTE-----PGTYTYYCE-P-H-RGAGMVGKVVVD----------
--------------------------
>1b3i_A
------------------------------------------------------------------------
------------------------------------------------------------------------
------------------------------------------------------------------------
------------------------------------------------------------------------
------------------------------------------------------------------------
------------------------------------------------------------------------
------------------------------------------------------------------------
------------------------------------------------------------------------
--ASVQIKMGTDKYAPLYEPKALSISAGDTVEFVM--------NKVGPHNVIFDKVPA--------------
-----GESAPALSNTKLAIAPGSFYSVTLGT-----PGTYSFYCT-P-H-RGAGMVGTITVE----------
--------------------------
>PLAS_SCEOB
------------------------------------------------------------------------
------------------------------------------------------------------------
------------------------------------------------------------------------
------------------------------------------------------------------------
------------------------------------------------------------------------
------------------------------------------------------------------------
------------------------------------------------------------------------
----------------------------MASLMRKAAVAPAKATRTTVKASASLQRVAQAAGVAVAGFSLAL
SANAANVKLGADSGALVFEPATVTIKAGDSVTWTN--------NAGFPHNIVFDEDAVPA------------
-----GVNADALSHDDYLNAPGESYTAKFDT-----AGEYGYFCE-P-H-QGAGMVGKVIVQ----------
--------------------------
>PLAS_ANASO
------------------------------------------------------------------------
------------------------------------------------------------------------
------------------------------------------------------------------------
------------------------------------------------------------------------
------------------------------------------------------------------------
------------------------------------------------------------------------
------------------------------------------------------------------------
----------------------------------------MKLIAASLRRLSLAVLTVLLVVSSFAVFTPSA
SAETYTVKLGSDKGLLVFEPAKLTIKPGDTVEFLN--------NKVPPHNVVFDAALNPAKS----------
-----ADLAKSLSHKQLLMSPGQSTSTTFPADA--PAGEYTFYCE-P-H-RGAGMGGKITVAG---------
--------------------------
>1baw_A
------------------------------------------------------------------------
------------------------------------------------------------------------
------------------------------------------------------------------------
------------------------------------------------------------------------
------------------------------------------------------------------------
------------------------------------------------------------------------
------------------------------------------------------------------------
------------------------------------------------------------------------
--ETFTVKMGADSGLLQFEPANVTVHPGDTVKWVN--------NKLPPHNILFDDKQVPGAS----------
-----KELADKLSHSQLMFSPGESYEITFSSDF--PAGTYTYYCA-P-H-RGAGMVGKITVEG---------
--------------------------
>PLAS_SYNP7
------------------------------------------------------------------------
------------------------------------------------------------------------
------------------------------------------------------------------------
------------------------------------------------------------------------
------------------------------------------------------------------------
------------------------------------------------------------------------
------------------------------------------------------------------------
----------------------------------------MKVLASFARRLSLFAVAAVLCVGSFFLSAAPA
SAQTVAIKMGADNGMLAFEPSTIEIQAGDTVQWVN--------NKLAPHNVVVEG-----------------
--------QPELSHKDLAFSPGETFEATFS-----EPGTYTYYCE-P-H-RGAGMVGKIVVQ----------
--------------------------
>1ag6_
------------------------------------------------------------------------
------------------------------------------------------------------------
------------------------------------------------------------------------
------------------------------------------------------------------------
------------------------------------------------------------------------
------------------------------------------------------------------------
------------------------------------------------------------------------
------------------------------------------------------------------------
----VEVLLGGDDGSLAFLPGDFSVASGEEIVFKN--------NAGFPHNVVFDEDEIPSGV----------
-----DAAKISMSEEDLLNAPGETYKVTLT-----EKGTYKFYCS-P-H-QGAGMVGKVTVN----------
--------------------------
>AZUP_RHILV
------------------------------------------------------------------------
------------------------------------------------------------------------
------------------------------------------------------------------------
------------------------------------------------------------------------
------------------------------------------------------------------------
------------------------------------------------------------------------
------------------------------------------------------------------------
-------------------------------------------------MPLKFGLIVATAALIASAASLMA
ADHQVQMLNKGTDGAMVFEPGFLKIAPGDTVTFIP--------TDK-SHNVETFKGLIPDGV----------
-----PD---------FKSKPNEQYQVKFDI-----PGAYVLKCT-P-H-VGMGMVALIQVGDNPANLEPIK
IAKVPNMVRKRLDADLAQITPAQITQ
>1cuo_A
------------------------------------------------------------------------
------------------------------------------------------------------------
------------------------------------------------------------------------
------------------------------------------------------------------------
------------------------------------------------------------------------
------------------------------------------------------------------------
------------------------------------------------------------------------
------------------------------------------------------------------------
--ASCETTVTSGDT-MTYSTRSISVPASCAEFTVNFEHKGHMPKTGMGHNWVLAKSADVGDVAKEGAHAGAD
NNFVTPGDKRVIAFTPI-IGGGEKTSVKFKVSALSKDEAYTYFCSYPGH--FSMMRGTLKLEE---------
--------------------------
>AZU1_METJ
------------------------------------------------------------------------
------------------------------------------------------------------------
------------------------------------------------------------------------
------------------------------------------------------------------------
------------------------------------------------------------------------
------------------------------------------------------------------------
------------------------------------------------------------------------
------------------------------------------------------------------------
--AGCSVDVEANDA-MQYNTKNIDVEKSCKEFTVNLKHTGSLPKNVMGHNLVITKTADFKAVMNDGVAAGEA
GNFVKAGDARVVAHTKL-VGGGEKDSVKVDVSKLAAGEKYTFFCSFPGH--ATMMRGTVTVK----------
--------------------------
>AZU1_ALCXX
------------------------------------------------------------------------
------------------------------------------------------------------------
------------------------------------------------------------------------
------------------------------------------------------------------------
------------------------------------------------------------------------
------------------------------------------------------------------------
------------------------------------------------------------------------
------------------------------------------------------------------------
--AECSVDIAGNDG-MQFDKKEITVSKSCKQFTVNLKHPGKLAKNVMGHNWVLTKQADMQGAVNDGMAAGLD
NNYVKKDDARVIAHTKV-IGGGETDSVTFDVSKLAAGEDYAYFCSFPGH--FALMKGVLKLVD---------
--------------------------
>AZUR_BORPE
------------------------------------------------------------------------
------------------------------------------------------------------------
------------------------------------------------------------------------
------------------------------------------------------------------------
------------------------------------------------------------------------
------------------------------------------------------------------------
------------------------------------------------------------------------
-----------------------------------------------------MFKQVLGGMALMAAFSAPV
LAAECSVDIAGTDQ-MQFDKKAIEVSKSCKQFTVNLKHTGKLPRNVMGHNWVLTKTADMQAVEKDGIAAGLD
NQYLKAGDTRVLAHTKV-LGGGESDSVTFDVAKLAAGDDYTFFCSFPGH--GALMKGTLKLVD---------
--------------------------
>AZUR_METFL
------------------------------------------------------------------------
------------------------------------------------------------------------
------------------------------------------------------------------------
------------------------------------------------------------------------
------------------------------------------------------------------------
------------------------------------------------------------------------
------------------------------------------------------------------------
-----------------------------------------------------MRNQLLFALAFIPTIAA--
AASNCEVNVSAGDS-MAFNTRSIDIPKSCKEFTVNFAHTGTASKAGMGHNWVLARSADVNDLAKAGVEAGID
KNFIPPNDPRVLAYTPL-VGGGEKTSVTFKPSILKDGESYSFYCSFAFH--SFMMRGTVKLVD---------
--------------------------
>AZU2_ALCXX
------------------------------------------------------------------------
------------------------------------------------------------------------
------------------------------------------------------------------------
------------------------------------------------------------------------
------------------------------------------------------------------------
------------------------------------------------------------------------
------------------------------------------------------------------------
------------------------------------------------------------------------
--AQCEATVESNDA-MQYNVKEIVVDKSCKQFTMHLKHVGKMAKVAMGHNLVLTKDADKQAVATDGMGAGLA
QDYVKAGDTRVIAHTKV-IGGGESDSVTFDVSKIAAGENYAYFCSFPGH--WAMMKGTLKLGS---------
--------------------------
>1fwx_A
--------------------------------------------------------------------ASAD
GSVAPGQLDDYYGFWSSGQSGEMRILGIPSMRELMRVPVFNRCSATGWGQTNESVRIHERTMSERTKKFLAA
NGKRIHDNGDLHHVHMSFTEGKYDGRFLFMNDKANTRVARVRCDVMKCDAILEIPNAKGIHGLRPQK-----
--WPRSNYVFCNGEDETPLVNDGTNME-DVANYVNVFTAVDADKWEVAWQVLVSGNLDNCDADYEGKWAFST
SYNSEKGMTLPEMTAAEMDHIVVFNIAEIEKAIAAGDYQEL--NGVKVVDGRKE--AS--SLFTRYIPIANN
PHGCNMAPDKKHLCVAGKLSPTVTVLDVTRFDAVFYEN-ADPRSAVVAEPELGLGPLHTAFDGRGNAYTSLF
LDSQVVKWNIEDAIRAYAGEK-VDPIKDKLDVHYQPGHLKTVMGETLDATNDWLVCLSKFSKDRFLNVGPLK
PENDQLIDISGDKMVLVHDGPTFAEPHDAIAVHPSILSDIKSVWDRNDPMWAETRAQAEADGVDIDNWTEEV
IRDGNKVRVYMSSVAPSFSIESFTVKEGDE---VTVIVTNLDEIDDLTHGFTMGNYGV--------------
---------------AMEIGPQMTSSVTFVAA---NPGVYWYYCQWFCHALHMEMRGRMLVEPKEA------
--------------------------
>NOSZ_BRUME
--------MTEETRKSQLSRRQLLGTSA------FVAAAGASGLGGALLAGSSETALAAG-----AAKGGMS
PEVKPGELDEYYVFFSSGQCGEVRIVGLPSMRELMRIPVFNRDSATGWGLTNESRKVLTEGLLPQDREFLKD
RGDI-FLNGDLHHPHPSFTDGTYDGRYLYANDKANTRVCRIRLDVMKCDKIIQLPNQHTVHGLRVQK-----
--YPKTGYVFCNGEDRVPIPNDGSHLN-DVKQYHAIFTAVDGETMKVAWQVMVDGNLDNVDCDYXGKYAFST
CYNSEEGTTLAEMMSSEQDWIVVFNLKRIEEAVANGDFKEM--NGVPVIDGRH----G--SKYTRYIPVPNS
PHGINTALDGIHVVANGKLSPTVTVFDVRKFDDLFDDKI-KPRDAVVAEPELGLGPLHTAYDDKGNAYTTLF
IDSQICKWNIEDAKRAFKGEK-VDPIRQKLDVHYQPGHNHSSMGQTKEVDGKWLISLNKFSKDRYLNVGPLK
PENDQLIDISGDKMVIVHDGPSFAEPHDATIVHRSKINP-VSFWSREDPFFADAVAQAKADGLDLME-ANEV
VRDGNKVRVYMTSSAPAFGLTEFTVQQDDE---VTVYVTNIDEIEDLTHGFAIVNYGV--------------
---------------NMEVAPQATASVTFKAS---KPGVWWYYCSWFCHAMHMEMQGRMLVEPKKA------
--------------------------
>NOSZ_BRAJA
--------MSDSDNIKGVSRRTLLGTTAAAAGVGLAGGAVVTKDGAGFVSTADAQTKSAAPKAPPARPAVQK
TEVAPGELDEYYVFFSSGQSGEMRIIGLPSMRELMRVPVFNRCSATGWGQTNESLKVLTEGMQPATREFLKN
RGGT-FMNGDLHHPHVSFTDGTYDGRYAFMNDKANSRVARVRLDVMKCDKIIELPNQHTVHGLRLQK-----
--YPRTGYVFCNGEDGVPLPNDGKVLD-NPKEYHSIFTALDGDTMKVAWQVMVSGNLDNVDSDYQGKYCFST
CYNAEEGVTLAEMTANEQDWVVIFNLKRIEEAVKKGDFKEM--NGVPVIDGRK----G--SPYTRYVPVSNN
PHGMNTAPDGIHIVAAGKLSPTVTVMDVRLFDQLFDDKI-KPRDVVVAEPELGLGPLHTAYDGKGNAYTTLF
LDSQVVKWNIDLAKRAFKGEK-VDPIIQKLDVHYQPGHNHSSMGQTKEADGKWLISLNKFSKDRFLNVGPLK
PENDQLIDISGDQMKLVHDGPSFAEPHDATIVHRSKINP-ISIWDRADPMFADAVKQAKADGINLEA-DSKI
IRDGNKVRVYMTSTAPAFGLEQFQVKQGDQ---VTVYITNIDAVEDLTHGFCIVNYGI--------------
---------------QMEVAPMATASVSFSAD---KAGVYWYYCSWFCHAMHMEMKGRMFVEPKSV------
--------------------------
>NSZ1_PSEAE
MSDDTKSPH---EETHGLNRRGFLGASALTGAAALVGA---SALGSAVVGREA--------RAAGKGE-RSK
AEVAPGELDEYYGFWSGGHSGEVRVLGVPSMRELMRIPVFNVDSATGWGLTNESKRVLGDSAR---------
-----FLNGDCHHPHISMTDGKYDGKYLFINDKANSRVARIRLDVMKCDRIVTIPNVQAIHGLRLQK-----
--VPHTRYVFCNAEFIIPHPNDGSTFDLSGDNAFTLYNAIDAETMEVAWQVIVDGNLDNTDMDYSGRFAAST
CYNSEKAVDLGGMMRNERDWVVVFDIPRIEAEIKAKRFVTLGDSKVPVVDGRRKDGKD--SPVTRYIPVPKN
PHGLNTSPDGKYFIANGKLSPTCTMIAIERLGDLFAGKLADPRDVVVGEPELGLGPLHTTFDGRGNAYTTLF
IDSQLVKWNLADAVRAYKGEK-VDYIRQKLDVQYQPGHNHATLCETSEADGKWIVVLSKFSKDRFLPTGPLH
PENDQLIDISGEEMKLVHDGPTFAEPHDCILARRDQIKT-RKIWDRKDPFFAETVKRAEKDGIDLMK-DNKV
IREGNKVRVYMVSMAPSFGLTEFKVKQGDE---VTVTITNLDEIEDVTHGFVMVNHGV--------------
---------------CMEISPQQTSSITFVAD---KPGVHWYYCSWFCHALHMEMCGRMLVEKA--------
--------------------------
>NOSZ_PSEFL
MSDKKDQVPGAVEAPRGVSRRSFLGTGAVTG-AVLAGA---TALGAGTFTRES--------WAAAAKEAKSK
IHVGPGELDEYYGFWSGGHQGEVRVLGVPSMRELMRIPVFNVDSATGWGLTNESKRILGDSAK---------
-----YQNGDCHHPHISMTDGKYDGKYLFINDKANSRVARIRLDIMKCDKILTVPNVQAIHGLRLQK-----
--VPYTKYVFANAEFVIPHPNDGHTFDLQDKNSFTMFNAIDAEKMEMAFQVIVDGNLDNSDADYTGKYAAST
CYNSEKAYDLGGMMRNERDWVVVFNILRIEAAIKAGKFITLDGSKVPVVDGRKTDGKD--SEFTRYIPVPKN
PHGLNTSSDGKYFIANGKLSPTVSMIAIDRLDDLFNDRYKDPREVIVAEPELGLGPLHTTFDGRGNAYTTLF
IDSQVVKWNMDEAIRAYKGEK-VNYIKQKLDVQYQPGHNHASLTETSEADGKWLVVLCKFSKDRFLPTGPLH
PENDQLIDISGEEMKLVHDGPAFAEPHDCILARRDQIKT-QKIWNRNDPFFADTVALAKKDGINLET-DNKV
IRDGNKVRVYMTSMAPAYGLTEFTVKQGNE---VTVTITNIDQIEDVSHGFVMTNHGA--------------
---------------SMEISPQQTSSITFTAD---KAGLHWYYCSWFCHALHMEMVGRMLVEKA--------
--------------------------
>NOSZ_ALCEU
---MSKEKASIGNGPGGIGRRQFLGTAALAG---LAGVVACTDKGAAPAAAAVGAPASGAHGA--AHGAGAS
VHLKPGELDTYYGLWSGGHTGDMRVLGLPSGREILRIPCFVPDALVGWGITNESKKVMG----------ARP
DGTLRYTVADTHHTHASYKDGNYDGRYAWVNDKINSRIARIRLDYFICDKITELPNVQGFHGIFPDKRDPVD
TKINYTTRVFCGGEFGIPLPSAPTE---DAGKYRSLFTCVDAETMAVRWQVLIDGNCDLVATSYDGKLAATN
QYNTENGAHFEDMMSAERDACVFFNIARIEAAVQAGKFKTYGDSKVPVVDGTQAANKDPKTALTAYVSVPKN
PHGVNASPDQKYFICAGKLSPTATVIELSRVLGWFDGKQEKLDDAIVAEVELGLGPLHTAFDGRGNAYTTLF
LDSQLVKWNLDAAIKFHKGDKNAKYVVDRLDLQYQPGHVNASQSETVAADGKYLAVGCKFSKDRFLPVGPLH
PENEQLIDISGQKMVLMADHPVRGEPHDFIIFKRELVRP-KQVYALDD--FPLAIKDPKESG---------V
FRNGRKVTVKITSQAPAFSLREFKLKKGDE---VTLILTNLDKIEDLTHGFAIPKYNV--------------
---------------NFIVNPQETASVTFVAD---KPGVFWCYCTHFCHALHLEMRTRMIVEA---------
--------------------------
