# Supplementary material for: Motif-Aware PRALINE: Improving the alignment of motif regions
Source: PLoS Comput Biol. 2018 Nov 1;14(11):e1006547. doi: 10.1371/journal.pcbi.1006547 (PMC6233922; doi:10.1371/journal.pcbi.1006547)
Supplement: S4 Appendix — Also includes a script to generate the alignments with a local MA-PRALINE installation. (ZIP) [file pcbi.1006547.s004.zip › S4 Appendix/run.sh]

#!/bin/sh

# This script will generate the alignments used in Figures 5-7.
# PRALINE and MA-PRALINE installations required.


#### Figure 5 ####
# Panel A
praline --msa-adhoc --merge-global -v input/HIV_full.fasta output/fig_5_panel_a.mfa

# Panel B
mapraline -p "N-{P}-[ST]-{P}" --motif-match-score 15 --spacers-as-match --msa-adhoc --merge-global -v input/HIV_full.fasta output/fig_5_panel_b.mfa

# Panel C
praline --msa-adhoc --merge-global input/HIV_V1.fasta output/fig_5_panel_c.mfa -v

# Panel D
mapraline -p "N-{P}-[ST]-{P}" --motif-match-score 15 --spacers-as-match --msa-adhoc --merge-global -v input/HIV_V1.fasta output/fig_5_panel_d.mfa


#### Figure 6 ####
mapraline -p "[PGA]-x(0,2)-[YSA]-x(0,1)-[VFYL]-{SEDT}-C-x(1,2)-[PGA]-x(0,1)-H-x(2,4)-[MQ]" --motif-match-score 15 --merge-semiglobal --preprofile-global -m blosum40 -v input/BB30015.tfa output/fig_6.mfa


#### Figure 7 ####
mapraline -p "[GA]-{A}-x(2)-[KRNQHT]-x(11,14)-[LIVMFYWS]-x(3)-{V}-{GK}-x(3)-[LIVMF]-x-C-x(2)-[DEN]-R-x(2)-[DE]" -p "[FY]-[LIVMK]-{I}-{Q}-H-P-[GA]-G" --motif-match-score 20 --merge-semiglobal --preprofile-global -m blosum30 -v input/BB20035.tfa output/fig_7.mfa
