# Supplementary material for: Motif-Aware PRALINE: Improving the alignment of motif regions
Source: PLoS Comput Biol. 2018 Nov 1;14(11):e1006547. doi: 10.1371/journal.pcbi.1006547 (PMC6233922; doi:10.1371/journal.pcbi.1006547)
Supplement: S1 Table — (XLSX) [file pcbi.1006547.s015.xlsx]

## Sheet: Table 1
Motif name	PROSITE pattern
HIV glycosylation motif	N-{P}-[ST]-{P}
Copper binding site	[PGA]-x(0,2)-[YSA]-x(0,1)-[VFYL]-{SEDT}-C-x(1,2)-[PGA]-x(0,1)-H-x(2,4)-[MQ]
Heme binding domain	[FY]-[LIVMK]-{I}-{Q}-H-P-[GA]-G
Molybdopterin binding domain	[GA]-{A}-x(2)-[KRNQHT]-x(11,14)-[LIVMFYWS]-x(3,5)-{V}-{GK}-x(3)-[LIVMF]-x-C-x(2)-[DEN]-R-x(2)-[DE]
Flavin adenine dinucleotide (FAD) binding site	G-x(2)-[ST]-x(2)-L-x(5)-G-x(7)-P-x-G
