# Supplementary material for: Motif-Aware PRALINE: Improving the alignment of motif regions
Source: PLoS Comput Biol. 2018 Nov 1;14(11):e1006547. doi: 10.1371/journal.pcbi.1006547 (PMC6233922; doi:10.1371/journal.pcbi.1006547)
Supplement: S2 Table — For MA-PRALINE two alignment strategies were evaluated: the canonical PRALINE on-the-fly strategy [11] and a simpler ‘pre-generated tree’ strategy. (XLSX) [file pcbi.1006547.s016.xlsx]

## Sheet: Table 1
Method	SP Score
ClustalOmega	0.99
ClustalW2	0.99
MUSCLE	0.99
PSI-PRALINE (on-the-fly)	0.99
MA-PRALINE (on-the-fly) with alpha = 0	0.99
MA-PRALINE (on-the-fly) with alpha = 5	0.99
MA-PRALINE (on-the-fly) with alpha = 10	0.99
MA-PRALINE (on-the-fly) with alpha = 15	0.99
MA-PRALINE (on-the-fly) with alpha = 20	0.98
MA-PRALINE (tree) with alpha = 0	0.99
MA-PRALINE (tree) with alpha = 5	0.99
MA-PRALINE (tree) with alpha = 10	0.99
MA-PRALINE (tree) with alpha = 15	0.99
MA-PRALINE (tree) with alpha = 20	0.99
