# Supplementary material for: Motif-Aware PRALINE: Improving the alignment of motif regions
Source: PLoS Comput Biol. 2018 Nov 1;14(11):e1006547. doi: 10.1371/journal.pcbi.1006547 (PMC6233922; doi:10.1371/journal.pcbi.1006547)
Supplement: S3 Table — BAliBASE identifiers are provided, along with matching motif patterns in PROSITE format. (XLSX) [file pcbi.1006547.s017.xlsx]

## Sheet: Table 1
BAliBASE 4 alignment set	PROSITE pattern
BBA0001	[ST]-x(2)-[DE]
	[RK]-x(2,3)-[DE]-x(2,3)-Y
	N-{P}-[ST]-{P}
	[ST]-x-[RK]
	[RK](2)-x-[ST]
	x-G-[RK]-[RK]
	G-{EDRKHPFYW}-x(2)-[STAGCN]-{P}
BBA0002	[ST]-x-[RK]
	[ST]-x(2)-[DE]
	A-D-R-x(3)-[GR]-[MH]-R-x-[SAP]-[FYW]-G-[KRVTS]-[PANI]-x-[GS]-x(1,2)-A-[KRLV]-[LIVQ]
	G-{EDRKHPFYW}-x(2)-[STAGCN]-{P}
	x-G-[RK]-[RK]
BBA0003	[RKN]-x-[LIVM]-x-G-[ST]-x(2)-[SNQ]-[LIVM]-G-x-{M}-[LIVM]-x(0,1)-[DENG]
	[ST]-x-[RK]
	G-{EDRKHPFYW}-x(2)-[STAGCN]-{P}
	[ST]-x(2)-[DE]
BBA0005	[ST]-x(2)-[DE]
	[KR]-x-G-[KR]-G-F-[ST]-[LVF]-x-E-[LVI]-x(3)-G
	N-{P}-[ST]-{P}
	[ST]-x-[RK]
	[RK](2)-x-[ST]
	G-{EDRKHPFYW}-x(2)-[STAGCN]-{P}
BBA0006	[ST]-x(2)-[DE]
	[ST]-x-[RK]
	[LIVM]-[KRVLYFS]-[GKR]-M-[LIV]-[PST]-x(4,5)-[GSKR]-[NQEKRAH]-x(5)-[LIVM]-x-[AIVL]-[LFYV]-x-[GDNS]
	G-{EDRKHPFYW}-x(2)-[STAGCN]-{P}
	x-G-[RK]-[RK]
BBA0007	[ST]-x-[RK]
	[ST]-x(2)-[DE]
	[RK](2)-x-[ST]
	x-G-[RK]-[RK]
BBA0008	[ST]-x-[RK]
	[GA]-[LIV](3)-x(9,10)-[DNS]-G-x(4)-[FY]-x(2)-[NT]-x(2)-V-[LIV]
	G-{EDRKHPFYW}-x(2)-[STAGCN]-{P}
	[ST]-x(2)-[DE]
BBA0009	[ST]-x(2)-[DE]
	[ST]-x-[RK]
	[DENT]-[KR]-[AL]-R-x-[LIQ]-G-[FY]-x-[SAP]-x(2)-G-[LIVMFY]-[LIVMFYKS]-[LIVMFY]-[LIVMFYA]-R-x-[RNAS]-[IVL]-x-[KRC]-G
	[RK](2)-x-[ST]
	x-G-[RK]-[RK]
	G-{EDRKHPFYW}-x(2)-[STAGCN]-{P}
BBA0010	[ST]-x-[RK]
	[ST]-x(2)-[DE]
	G-{EDRKHPFYW}-x(2)-[STAGCN]-{P}
	[KR]-[LIVM](2)-[GASL]-x-[GT]-x-[LIVMA]-x(2,5)-[LIVMF]-x-[LIVMF]-x(3,4)-[LIVMFCA]-[ST]-x(2)-A-x(3)-[LIVM]-x(3)-G
BBA0011	[ST]-x-[RK]
	[KRG]-[KR]-x-[GSAC]-[KRQVA]-[LIVMK]-[WY]-[LIVM]-[KRN]-[LIVM]-[LFY]-[APK]
	G-{EDRKHPFYW}-x(2)-[STAGCN]-{P}
	R-M-G-x-[GR]-K-G-x(4)-[FWKR]
BBA0012	[ST]-x-[RK]
	[IL]-x-[STV]-[GT]-x(2)-[KR]-x-[KRAF]-x(6)-[DE]-x-[LIMV]-[LIVMT]-[TE]-x-[STAG]-[KR]
	R-G-D
	[ST]-x(2)-[DE]
BBA0013	[ST]-x-[RK]
	[ST]-x(2)-[DE]
	G-{EDRKHPFYW}-x(2)-[STAGCN]-{P}
	[RK](2)-x-[ST]
BBA0014	[ST]-x(2)-[DE]
	N-{P}-[ST]-{P}
	[ST]-x-[RK]
	[KREWDI]-x-L-x(2)-[PSRG]-[KRS]-x(2)-[RHY]-[PSA]-x-[LIVM]-[NSA]-[LIVM]-x-[RK]-[LIVM]
	[RK](2)-x-[ST]
	x-G-[RK]-[RK]
	G-{EDRKHPFYW}-x(2)-[STAGCN]-{P}
BBA0015	[ST]-x-[RK]
	G-{EDRKHPFYW}-x(2)-[STAGCN]-{P}
	[ST]-x(2)-[DE]
BBA0016	[ST]-x(2)-[DE]
	[RK]-x(2,3)-[DE]-x(2,3)-Y
	G-{EDRKHPFYW}-x(2)-[STAGCN]-{P}
	[ST]-x-[RK]
	x-G-[RK]-[RK]
	Q-[KR]-R-[LIVM]-x-[SA]-x(4)-[CV]-G-x(3)-[IV]-[WK]-[LIVF]-[DNSV]-[PE]
BBA0017	[ST]-x-[RK]
	[ST]-x(2)-[DE]
	[RK](2)-x-[ST]
	G-{EDRKHPFYW}-x(2)-[STAGCN]-{P}
	[LIVMF]-x-[KRGTIEQSN]-x-[GSAIYN]-[KRQDAVLSIH]-[VGAIT]-[RSNAK]-x(0,1)-[KRAQ]-[SAKG]-[KYR]-[KLI]-[LYSFT]-[YF]-[LIM]-[RK]
BBA0018	N-{P}-[ST]-{P}
	[ST]-x-[RK]
	[ST]-x(2)-[DE]
	G-{EDRKHPFYW}-x(2)-[STAGCN]-{P}
	[IMGV]-x(2)-[LIVA]-x(2,3)-[LIVMY]-[GAS]-x(2)-[LMSF]-[GSNH]-[PTKR]-[KRAVG]-[GN]-x-[LIMF]-P-[DENSTKQPRAGVI]
BBA0019	[ST]-x-[RK]
	K-x(3)-[KRCV]-x-[LIVM]-W-[IVN]-[STNALVQCMI]-[RH]-[LIVM]-[NS]-x(3)-[RKHSG]
	G-{EDRKHPFYW}-x(2)-[STAGCN]-{P}
BBA0020	N-{P}-[ST]-{P}
	[ST]-x-[RK]
	G-{EDRKHPFYW}-x(2)-[STAGCN]-{P}
	[GN]-[DEQ]-x-V-x(10,11)-[GVT]-x(2)-[FYHDN]-x(2)-[FY]-x-G-x-[TV]-G
BBA0021	[ST]-x-[RK]
	[ST]-x(2)-[DE]
	[RK](2)-x-[ST]
	G-{EDRKHPFYW}-x(2)-[STAGCN]-{P}
	[IVTL]-x(3)-[KR]-x(3)-[KRQ]-[KT]-x(6)-G-[HFY]-[RK]-[RQT]-x(2)-[STL]
BBA0022	[ST]-x-[RK]
	[ST]-x(2)-[DE]
	[RK]-x(2,3)-[DE]-x(2,3)-Y
	G-{EDRKHPFYW}-x(2)-[STAGCN]-{P}
	x-G-[RK]-[RK]
BBA0023	[ST]-x-[RK]
	[ST]-x(2)-[DE]
	[RKQN]-x(2)-{G}-x-[RH]-[GAS]-x-G-[KRQS]-x(8)-{L}-[HDN]-[LIVM]-{A}-[LIVMS]-x-[LIVM]
	G-{EDRKHPFYW}-x(2)-[STAGCN]-{P}
	[RK](2)-x-[ST]
BBA0024	[ST]-x-[RK]
	[RK](2)-[AM]-[IVFYT]-[IV]-[RKT]-L-[STANEQK]-x(7)-[LIVMFT]
	G-{EDRKHPFYW}-x(2)-[STAGCN]-{P}
	[ST]-x(2)-[DE]
BBA0025	[ST]-x-[RK]
	[FY]-x-[GSHE]-x(2)-[IVLF]-x-P-[GA]-x-G-x(2)-[FYV]-x-[KRHE]-x-D
	[ST]-x(2)-[DE]
BBA0026	[ST]-x-[RK]
	[ST]-x(2)-[DE]
	G-{EDRKHPFYW}-x(2)-[STAGCN]-{P}
	[GDEN]-D-x-[IV]-x-[IV]-[LIVMA]-x-G-x(2)-[KRA]-[GNQK]-x(2,3)-[GA]-x-[IV]
BBA0027	[ST]-x-[RK]
	G-{EDRKHPFYW}-x(2)-[STAGCN]-{P}
	[ST]-x(2)-[DE]
BBA0028	[ST]-x-[RK]
	[RK](2)-x-[ST]
	[RK]-x(2,3)-[DE]-x(2,3)-Y
	G-K-[NS]-x-W-F-F-x(2)-L-[RH]-F>
	x-G-[RK]-[RK]
BBA0029	[ST]-x-[RK]
	G-x-[LIVM](2)-x-R-Q-R-G-x(5)-G
	G-{EDRKHPFYW}-x(2)-[STAGCN]-{P}
BBA0030	N-{P}-[ST]-{P}
	[ST]-x-[RK]
	G-{EDRKHPFYW}-x(2)-[STAGCN]-{P}
	[RK](2)-x-[ST]
BBA0031	N-{P}-[ST]-{P}
	[ST]-x-[RK]
	G-{EDRKHPFYW}-x(2)-[STAGCN]-{P}
	x-G-[RK]-[RK]
BBA0032	N-{P}-[ST]-{P}
	[ST]-x-[RK]
BBA0033	[ST]-x-[RK]
	[DE]-[LM]-G-[STALPD]-x(2)-[GK]-[KR]-x(6)-[LIVM]-x-[LIVM]-x-[DEN]-x-[GI]
	[STA]-x(5)-G-x-[QKRN]-x(2)-[LIVMQ]-[KRQT]-x(2)-[KR]-x-[GS]-x(2)-[KQ]-x-[LIVM](3)
	G-{EDRKHPFYW}-x(2)-[STAGCN]-{P}
	[ST]-x(2)-[DE]
BBA0034	[ST]-x(2)-[DE]
	[RK]-x(2,3)-[DE]-x(2,3)-Y
	N-{P}-[ST]-{P}
	[ST]-x-[RK]
	[AG]-x(4)-G-K-[ST]
	x-G-[RK]-[RK]
	G-{EDRKHPFYW}-x(2)-[STAGCN]-{P}
BBA0035	N-{P}-[ST]-{P}
	[ST]-x-[RK]
	[RK]-x(2,3)-[DE]-x(2,3)-Y
	G-{EDRKHPFYW}-x(2)-[STAGCN]-{P}
	[ST]-x(2)-[DE]
BBA0036	[ST]-x(2)-[DE]
	[RK]-x(2,3)-[DE]-x(2,3)-Y
	N-{P}-[ST]-{P}
	[ST]-x-[RK]
	[GSTALIVN]-{PCHR}-{KND}-H-E-[LIVMFYW]-{DEHRKP}-H-{EKPC}-[LIVMFYWGSPQ]
	G-{EDRKHPFYW}-x(2)-[STAGCN]-{P}
BBA0037	[ST]-x-[RK]
	G-{EDRKHPFYW}-x(2)-[STAGCN]-{P}
	[ST]-x(2)-[DE]
BBA0038	N-{P}-[ST]-{P}
	[ST]-x-[RK]
	[RK]-x(2,3)-[DE]-x(2,3)-Y
	G-{EDRKHPFYW}-x(2)-[STAGCN]-{P}
	[ST]-x(2)-[DE]
BBA0040	N-{P}-[ST]-{P}
	[ST]-x-[RK]
	[ST]-x(2)-[DE]
	G-{EDRKHPFYW}-x(2)-[STAGCN]-{P}
	x-G-[RK]-[RK]
BBA0041	[ST]-x(2)-[DE]
	[RK]-x(2,3)-[DE]-x(2,3)-Y
	N-{P}-[ST]-{P}
	[ST]-x-[RK]
	[RK](2)-x-[ST]
	x-G-[RK]-[RK]
	C-x(2)-C-x(4,8)-[RHDGSCV]-[YWFMVIL]-x-[CS]-x(2,5)-[CHEQ]-x-[DNSAGE]-[YFVLI]-x-[LIVFM]-C-x(2)-C
	G-{EDRKHPFYW}-x(2)-[STAGCN]-{P}
BBA0042	N-{P}-[ST]-{P}
	[ST]-x-[RK]
	[RK]-x(2,3)-[DE]-x(2,3)-Y
	G-{EDRKHPFYW}-x(2)-[STAGCN]-{P}
	[ST]-x(2)-[DE]
BBA0043	[ST]-x(2)-[DE]
	[RK]-x(2,3)-[DE]-x(2,3)-Y
	N-{P}-[ST]-{P}
	[ST]-x-[RK]
	[RK](2)-x-[ST]
	G-{EDRKHPFYW}-x(2)-[STAGCN]-{P}
BBA0044	[ST]-x(2)-[DE]
	N-{P}-[ST]-{P}
	[ST]-x-[RK]
	x-G-[RK]-[RK]
	G-{EDRKHPFYW}-x(2)-[STAGCN]-{P}
	[IV]-x-D-S-[GAS]-[GASC]-[GAST]-[GA]-T
BBA0045	N-{P}-[ST]-{P}
	[ST]-x-[RK]
	G-{EDRKHPFYW}-x(2)-[STAGCN]-{P}
	G-[GAV]-S-[GS](2)-G-x-[GSAE]-[GSAVYCT]-x-[LIVMT]-[GSA]-x(6)-[GSAT]-x-[GA]-x-[DE]-x-[GA]-x-S-[LIVM]-R-x-P-[GSACTL]
	[ST]-x(2)-[DE]
BBA0046	[ST]-x-[RK]
	G-{EDRKHPFYW}-x(2)-[STAGCN]-{P}
	[ST]-x(2)-[DE]
BBA0047	[ST]-x(2)-[DE]
	[RK]-x(2,3)-[DE]-x(2,3)-Y
	N-{P}-[ST]-{P}
	[ST]-x-[RK]
	[LMFYCVI]-[DN]-R-x(3)-[PGA]-L-[LIVMCA]-E-[LIVMT]-x-[STL]-x-[PA]
	G-{EDRKHPFYW}-x(2)-[STAGCN]-{P}
BBA0048	[ST]-x(2)-[DE]
	[RK]-x(2,3)-[DE]-x(2,3)-Y
	N-{P}-[ST]-{P}
	[ST]-x-[RK]
	[GSTALIVN]-{PCHR}-{KND}-H-E-[LIVMFYW]-{DEHRKP}-H-{EKPC}-[LIVMFYWGSPQ]
	G-{EDRKHPFYW}-x(2)-[STAGCN]-{P}
BBA0049	[ST]-x(2)-[DE]
	[RK]-x(2,3)-[DE]-x(2,3)-Y
	N-{P}-[ST]-{P}
	[ST]-x-[RK]
	[RK](2)-x-[ST]
	[GSTALIVN]-{PCHR}-{KND}-H-E-[LIVMFYW]-{DEHRKP}-H-{EKPC}-[LIVMFYWGSPQ]
	G-{EDRKHPFYW}-x(2)-[STAGCN]-{P}
BBA0050	[ST]-x(2)-[DE]
	[RK]-x(2,3)-[DE]-x(2,3)-Y
	N-{P}-[ST]-{P}
	[ST]-x-[RK]
	[RK](2)-x-[ST]
	[GSTALIVN]-{PCHR}-{KND}-H-E-[LIVMFYW]-{DEHRKP}-H-{EKPC}-[LIVMFYWGSPQ]
	G-{EDRKHPFYW}-x(2)-[STAGCN]-{P}
BBA0051	P-x(0,2)-[GSTAN]-[DENQGAPK]-x-[LIVMFP]-[HT]-[LIVMYAC]-G-[HNTG]-[LIVMFYSTAGPC]
	[ST]-x(2)-[DE]
	[RK]-x(2,3)-[DE]-x(2,3)-Y
	N-{P}-[ST]-{P}
	[ST]-x-[RK]
	G-{EDRKHPFYW}-x(2)-[STAGCN]-{P}
BBA0052	[ST]-x(2)-[DE]
	[RK]-x(2,3)-[DE]-x(2,3)-Y
	N-{P}-[ST]-{P}
	[ST]-x-[RK]
	[RK](2)-x-[ST]
	G-{EDRKHPFYW}-x(2)-[STAGCN]-{P}
BBA0053	[ST]-x(2)-[DE]
	[RK]-x(2,3)-[DE]-x(2,3)-Y
	N-{P}-[ST]-{P}
	[ST]-x-[RK]
	[LIVM]-x-K-[FY]-G-G-[ST]-[SC]-[LIVM]
	G-{EDRKHPFYW}-x(2)-[STAGCN]-{P}
BBA0054	N-{P}-[ST]-{P}
	[ST]-x-[RK]
	[ST]-x(2)-[DE]
	G-{EDRKHPFYW}-x(2)-[STAGCN]-{P}
	[RK](2)-x-[ST]
BBA0055	N-{P}-[ST]-{P}
	[ST]-x-[RK]
	[RK]-x(2,3)-[DE]-x(2,3)-Y
	G-{EDRKHPFYW}-x(2)-[STAGCN]-{P}
	[ST]-x(2)-[DE]
BBA0056	[AG]-x(4)-G-K-[ST]
	[ST]-x-[RK]
	G-{EDRKHPFYW}-x(2)-[STAGCN]-{P}
	[ST]-x(2)-[DE]
BBA0057	R-G-D
	[RK]-x(2,3)-[DE]-x(2,3)-Y
	N-{P}-[ST]-{P}
	[ST]-x-[RK]
	[ST]-x(2)-[DE]
	[RK](2)-x-[ST]
	[AG]-x(4)-G-K-[ST]
	x-G-[RK]-[RK]
	D-G-[PD]-S-A-[GS]-[LIVMCA]-[TA]-[LIVM]
	G-{EDRKHPFYW}-x(2)-[STAGCN]-{P}
BBA0058	N-{P}-[ST]-{P}
	[ST]-x-[RK]
	[ST]-x(2)-[DE]
	G-{EDRKHPFYW}-x(2)-[STAGCN]-{P}
	x-G-[RK]-[RK]
BBA0059	[ST]-x(2)-[DE]
	[RK]-x(2,3)-[DE]-x(2,3)-Y
	N-{P}-[ST]-{P}
	[ST]-x-[RK]
	[RK](2)-x-[ST]
	G-{EDRKHPFYW}-x(2)-[STAGCN]-{P}
BBA0060	N-{P}-[ST]-{P}
	[ST]-x-[RK]
	[ST]-x(2)-[DE]
	G-{EDRKHPFYW}-x(2)-[STAGCN]-{P}
	[RK](2)-x-[ST]
BBA0062	N-{P}-[ST]-{P}
	[ST]-x-[RK]
	[ST]-x(2)-[DE]
	G-{EDRKHPFYW}-x(2)-[STAGCN]-{P}
	[RK](2)-x-[ST]
BBA0063	N-{P}-[ST]-{P}
	[ST]-x-[RK]
	G-{EDRKHPFYW}-x(2)-[STAGCN]-{P}
	[ST]-x(2)-[DE]
BBA0064	[ST]-x(2)-[DE]
	[RK]-x(2,3)-[DE]-x(2,3)-Y
	N-{P}-[ST]-{P}
	[ST]-x-[RK]
	[LMFYCVI]-[DN]-R-x(3)-[PGA]-L-[LIVMCA]-E-[LIVMT]-x-[STL]-x-[PA]
	G-{EDRKHPFYW}-x(2)-[STAGCN]-{P}
BBA0065	[ST]-x(2)-[DE]
	C-x(3)-[FYWLIV]-D-x(3,4)-C-[FW]-x(2)-[STAGV]-x(8,9)-C-[PF]
	[QL]-G-[LMFCAV]-[LIVMFTA]-[LIV]-x-[LIVFSTM]-[LIFHV]-[VFYHLG]-C-[LFYAVI]-x-[NKRQDS]-x(2)-[VAI]
	N-{P}-[ST]-{P}
	[ST]-x-[RK]
	G-{EDRKHPFYW}-x(2)-[STAGCN]-{P}
BBA0068	[ST]-x(2)-[DE]
	[RK]-x(2,3)-[DE]-x(2,3)-Y
	N-{P}-[ST]-{P}
	[ST]-x-[RK]
	[RK](2)-x-[ST]
	[AG]-x(4)-G-K-[ST]
	x-G-[RK]-[RK]
	G-{EDRKHPFYW}-x(2)-[STAGCN]-{P}
BBA0069	N-{P}-[ST]-{P}
	[ST]-x-[RK]
	G-{EDRKHPFYW}-x(2)-[STAGCN]-{P}
	[ST]-x(2)-[DE]
BBA0070	N-{P}-[ST]-{P}
	[ST]-x-[RK]
	[RK]-x(2,3)-[DE]-x(2,3)-Y
	G-{EDRKHPFYW}-x(2)-[STAGCN]-{P}
	[ST]-x(2)-[DE]
BBA0071	N-{P}-[ST]-{P}
	[ST]-x-[RK]
	[RK]-x(2,3)-[DE]-x(2,3)-Y
	G-{EDRKHPFYW}-x(2)-[STAGCN]-{P}
	[ST]-x(2)-[DE]
BBA0073	[YA]-[GLIVMSTAC]-D-T-D-[SG]-[LIVMFTC]-{LA}-[LIVMSTAC]
	[RK]-x(2,3)-[DE]-x(2,3)-Y
	N-{P}-[ST]-{P}
	[ST]-x-[RK]
	[ST]-x(2)-[DE]
	[RK](2)-x-[ST]
	x-G-[RK]-[RK]
	G-{EDRKHPFYW}-x(2)-[STAGCN]-{P}
BBA0074	[ST]-x(2)-[DE]
	[RK]-x(2,3)-[DE]-x(2,3)-Y
	N-{P}-[ST]-{P}
	[ST]-x-[RK]
	[RK](2)-x-[ST]
	G-{EDRKHPFYW}-x(2)-[STAGCN]-{P}
BBA0076	N-{P}-[ST]-{P}
	[ST]-x-[RK]
	[PAV]-x-[FYLCVI]-[GS]-L-Y-[STAG]-[STAGL]-x(4)-[LIVFYA]-[LIVMST]-[YI]-x(3)-[GA]-[GST]-[SRV]-[KRNP]
	G-{EDRKHPFYW}-x(2)-[STAGCN]-{P}
	[ST]-x(2)-[DE]
BBA0077	N-{P}-[ST]-{P}
	[ST]-x-[RK]
	G-{EDRKHPFYW}-x(2)-[STAGCN]-{P}
	[ST]-x(2)-[DE]
BBA0079	Y-x(2)-[EQTFPMSI]-x-C-x(3)-C-x-[QTAVKS]-x(2)-[LIVMT]-[LIVMSAQ]-x(2)-C-x-C
	[ST]-x(2)-[DE]
	[RK]-x(2,3)-[DE]-x(2,3)-Y
	N-{P}-[ST]-{P}
	[ST]-x-[RK]
	[RK](2)-x-[ST]
	G-{EDRKHPFYW}-x(2)-[STAGCN]-{P}
BBA0080	N-{P}-[ST]-{P}
	[ST]-x-[RK]
	[ST]-x(2)-[DE]
	G-{EDRKHPFYW}-x(2)-[STAGCN]-{P}
	x-G-[RK]-[RK]
BBA0082	[ST]-x(2)-[DE]
	[RK]-x(2,3)-[DE]-x(2,3)-Y
	N-{P}-[ST]-{P}
	[ST]-x-[RK]
	[RK](2)-x-[ST]
	x-G-[RK]-[RK]
	G-{EDRKHPFYW}-x(2)-[STAGCN]-{P}
BBA0083	N-{P}-[ST]-{P}
	[ST]-x-[RK]
	G-{EDRKHPFYW}-x(2)-[STAGCN]-{P}
	[ST]-x(2)-[DE]
BBA0084	[ST]-x(2)-[DE]
	[RK]-x(2,3)-[DE]-x(2,3)-Y
	[ST]-x-[RK]
	C-x(2)-C-x(1,2)-[DENAVSPHKQT]-x(5,6)-[HNY]-[FY]-x(4)-C-x(2)-C-x(2)-F(2)-x-R
	[RK](2)-x-[ST]
	G-{EDRKHPFYW}-x(2)-[STAGCN]-{P}
BBA0085	N-{P}-[ST]-{P}
	[ST]-x-[RK]
	[LIV]-{KG}-[LIVFY]-[LIVMST]-G-[HYWV]-S-{YAG}-G-[GSTAC]
	G-{EDRKHPFYW}-x(2)-[STAGCN]-{P}
	[ST]-x(2)-[DE]
BBA0086	N-{P}-[ST]-{P}
	[ST]-x-[RK]
	G-{EDRKHPFYW}-x(2)-[STAGCN]-{P}
	[ST]-x(2)-[DE]
BBA0087	N-{P}-[ST]-{P}
	[ST]-x-[RK]
	[RK]-x(2,3)-[DE]-x(2,3)-Y
	G-{EDRKHPFYW}-x(2)-[STAGCN]-{P}
	[ST]-x(2)-[DE]
BBA0088	N-{P}-[ST]-{P}
	[ST]-x-[RK]
	[LIV]-{KG}-[LIVFY]-[LIVMST]-G-[HYWV]-S-{YAG}-G-[GSTAC]
	G-{EDRKHPFYW}-x(2)-[STAGCN]-{P}
	[ST]-x(2)-[DE]
BBA0089	[ST]-x(2)-[DE]
	[LI]-Y-[LIVM]-[AT]-x-[GA]-[IV]-[SD]-G-x-[IV]-Q-[HP]-x(2)-G-x(6)-[IV]-x-A-[IV]-N
	[RK]-x(2,3)-[DE]-x(2,3)-Y
	N-{P}-[ST]-{P}
	[ST]-x-[RK]
	G-{EDRKHPFYW}-x(2)-[STAGCN]-{P}
BBA0090	N-{P}-[ST]-{P}
	[ST]-x-[RK]
	[IV]-[LIVF]-[NS]-[KRTAVSL]-[QH]-x-[PAVS]-x(2)-[EQ]-[LIVM]-W-x-[STA]-[STAD]
	G-{EDRKHPFYW}-x(2)-[STAGCN]-{P}
	[ST]-x(2)-[DE]
BBA0091	[GASTPV]-C-x(2)-C-[RKHSTACW]-x(2)-[RKHQ]-x(2)-C-x(5,12)-C-x(2)-C-x(6,8)-C
	[ST]-x(2)-[DE]
	[RK]-x(2,3)-[DE]-x(2,3)-Y
	N-{P}-[ST]-{P}
	[ST]-x-[RK]
	[RK](2)-x-[ST]
	G-{EDRKHPFYW}-x(2)-[STAGCN]-{P}
BBA0092	N-{P}-[ST]-{P}
	[ST]-x-[RK]
	[RK]-x(2,3)-[DE]-x(2,3)-Y
	G-{EDRKHPFYW}-x(2)-[STAGCN]-{P}
	[ST]-x(2)-[DE]
BBA0093	[ST]-x-[RK]
	[ST]-x(2)-[DE]
	[RK]-x(2,3)-[DE]-x(2,3)-Y
	G-{EDRKHPFYW}-x(2)-[STAGCN]-{P}
	[RK](2)-x-[ST]
BBA0094	[ST]-x(2)-[DE]
	[RK]-x(2,3)-[DE]-x(2,3)-Y
	N-{P}-[ST]-{P}
	[ST]-x-[RK]
	[RK](2)-x-[ST]
	G-{EDRKHPFYW}-x(2)-[STAGCN]-{P}
BBA0095	P-x(0,2)-[GSTAN]-[DENQGAPK]-x-[LIVMFP]-[HT]-[LIVMYAC]-G-[HNTG]-[LIVMFYSTAGPC]
	[ST]-x(2)-[DE]
	[RK]-x(2,3)-[DE]-x(2,3)-Y
	N-{P}-[ST]-{P}
	[ST]-x-[RK]
	[RK](2)-x-[ST]
	G-{EDRKHPFYW}-x(2)-[STAGCN]-{P}
BBA0096	N-{P}-[ST]-{P}
	[ST]-x-[RK]
	G-{EDRKHPFYW}-x(2)-[STAGCN]-{P}
	[ST]-x(2)-[DE]
BBA0097	N-{P}-[ST]-{P}
	[ST]-x-[RK]
	[RK]-x(2,3)-[DE]-x(2,3)-Y
	G-{EDRKHPFYW}-x(2)-[STAGCN]-{P}
	[ST]-x(2)-[DE]
BBA0098	N-{P}-[ST]-{P}
	[ST]-x-[RK]
	G-{EDRKHPFYW}-x(2)-[STAGCN]-{P}
BBA0099	[ST]-x(2)-[DE]
	[RK]-x(2,3)-[DE]-x(2,3)-Y
	N-{P}-[ST]-{P}
	[ST]-x-[RK]
	[AG]-x(4)-G-K-[ST]
	x-G-[RK]-[RK]
	G-{EDRKHPFYW}-x(2)-[STAGCN]-{P}
BBA0100	[ST]-x(2)-[DE]
	[RK]-x(2,3)-[DE]-x(2,3)-Y
	N-{P}-[ST]-{P}
	[ST]-x-[RK]
	[RK](2)-x-[ST]
	x-G-[RK]-[RK]
	G-{EDRKHPFYW}-x(2)-[STAGCN]-{P}
	[EQ]-x-L-Y-[DEQSTLM]-x(3,12)-[LIVST]-[ST]-Y-x-R-[ST]-[DEQSN]
BBA0102	[ST]-x(2)-[DE]
	[RK]-x(2,3)-[DE]-x(2,3)-Y
	N-{P}-[ST]-{P}
	[ST]-x-[RK]
	[RK](2)-x-[ST]
	x-G-[RK]-[RK]
	G-{EDRKHPFYW}-x(2)-[STAGCN]-{P}
BBA0103	N-{P}-[ST]-{P}
	[ST]-x-[RK]
	G-{EDRKHPFYW}-x(2)-[STAGCN]-{P}
	[ST]-x(2)-[DE]
BBA0104	[ST]-x(2)-[DE]
	N-{P}-[ST]-{P}
	[ST]-x-[RK]
	[RK](2)-x-[ST]
	x-G-[RK]-[RK]
	G-{EDRKHPFYW}-x(2)-[STAGCN]-{P}
BBA0105	[ST]-x(2)-[DE]
	[RK]-x(2,3)-[DE]-x(2,3)-Y
	N-{P}-[ST]-{P}
	[ST]-x-[RK]
	[RK](2)-x-[ST]
	x-G-[RK]-[RK]
	G-{EDRKHPFYW}-x(2)-[STAGCN]-{P}
BBA0106	P-x(0,2)-[GSTAN]-[DENQGAPK]-x-[LIVMFP]-[HT]-[LIVMYAC]-G-[HNTG]-[LIVMFYSTAGPC]
	[ST]-x(2)-[DE]
	[RK]-x(2,3)-[DE]-x(2,3)-Y
	N-{P}-[ST]-{P}
	[ST]-x-[RK]
	[RK](2)-x-[ST]
	x-G-[RK]-[RK]
	G-{EDRKHPFYW}-x(2)-[STAGCN]-{P}
BBA0107	[ST]-x(2)-[DE]
	N-{P}-[ST]-{P}
	[ST]-x-[RK]
	[RK](2)-x-[ST]
	x-G-[RK]-[RK]
	G-{EDRKHPFYW}-x(2)-[STAGCN]-{P}
BBA0108	N-{P}-[ST]-{P}
	[ST]-x-[RK]
	G-{EDRKHPFYW}-x(2)-[STAGCN]-{P}
	[ST]-x(2)-[DE]
BBA0109	[ST]-x(2)-[DE]
	[RK]-x(2,3)-[DE]-x(2,3)-Y
	N-{P}-[ST]-{P}
	[ST]-x-[RK]
	[RK](2)-x-[ST]
	G-{EDRKHPFYW}-x(2)-[STAGCN]-{P}
BBA0111	P-x(0,2)-[GSTAN]-[DENQGAPK]-x-[LIVMFP]-[HT]-[LIVMYAC]-G-[HNTG]-[LIVMFYSTAGPC]
	[ST]-x(2)-[DE]
	[RK]-x(2,3)-[DE]-x(2,3)-Y
	N-{P}-[ST]-{P}
	[ST]-x-[RK]
	[RK](2)-x-[ST]
	x-G-[RK]-[RK]
	G-{EDRKHPFYW}-x(2)-[STAGCN]-{P}
BBA0112	N-{P}-[ST]-{P}
	[ST]-x-[RK]
	G-{EDRKHPFYW}-x(2)-[STAGCN]-{P}
	[ST]-x(2)-[DE]
BBA0113	[DENQK]-[YF]-x-[LY]-L-C-x-[DN]-x(5,8)-[LIV]-x(4,5)-C-x(2)-A-x(4)-[HQR]-x-[LIVMFYW]-[LIVM]
	[ST]-x(2)-[DE]
	N-{P}-[ST]-{P}
	[ST]-x-[RK]
	[RK](2)-x-[ST]
	[YI]-x-G-A-[FLI]-[KRHNQS]-C-L-x(3,4)-G-[DENQ]-V-[GAT]-[FYW]
	x-G-[RK]-[RK]
	Y-x(0,1)-[VAS]-V-[IVAC]-[IVA]-[IVA]-[RKH]-[RKS]-[GDENSA]
	G-{EDRKHPFYW}-x(2)-[STAGCN]-{P}
BBA0114	N-{P}-[ST]-{P}
	[ST]-x-[RK]
	G-{EDRKHPFYW}-x(2)-[STAGCN]-{P}
	[ST]-x(2)-[DE]
BBA0115	[NSK]-[LIMYTV]-[FYDNH]-[GEA]-[DNGSTY]-[IMVYL]-x-[STGDN]-[DN]-x(1,2)-[SGAP]-x(3,4)-[GE]-[STG]-[LIVMPA]-[GA]-[LIVMF]
	[ST]-x(2)-[DE]
	[RK]-x(2,3)-[DE]-x(2,3)-Y
	N-{P}-[ST]-{P}
	[ST]-x-[RK]
	[RK](2)-x-[ST]
	G-{EDRKHPFYW}-x(2)-[STAGCN]-{P}
BBA0116	P-x(0,2)-[GSTAN]-[DENQGAPK]-x-[LIVMFP]-[HT]-[LIVMYAC]-G-[HNTG]-[LIVMFYSTAGPC]
	[ST]-x(2)-[DE]
	[RK]-x(2,3)-[DE]-x(2,3)-Y
	N-{P}-[ST]-{P}
	[ST]-x-[RK]
	[RK](2)-x-[ST]
	x-G-[RK]-[RK]
	G-{EDRKHPFYW}-x(2)-[STAGCN]-{P}
BBA0118	[ST]-x-[RK]
	C-[KR]-x-C-x(3)-I-x-[KAL]-x(3)-[RG]-x(16,18)-W-[FYH]-H-x(2)-C
	G-{EDRKHPFYW}-x(2)-[STAGCN]-{P}
	[ST]-x(2)-[DE]
BBA0119	[ST]-x(2)-[DE]
	[RK]-x(2,3)-[DE]-x(2,3)-Y
	[ST]-x-[RK]
	[RK](2)-x-[ST]
	x-G-[RK]-[RK]
	G-{EDRKHPFYW}-x(2)-[STAGCN]-{P}
BBA0120	[ST]-x-[RK]
	[ST]-x(2)-[DE]
	[GI]-R-x-[GA]-N-[FWY]-[LIVMFA]-[NG]-x-E-x(2)-G
	G-{EDRKHPFYW}-x(2)-[STAGCN]-{P}
	[RK]-x(2,3)-[DE]-x(2,3)-Y
BBA0121	N-{P}-[ST]-{P}
	[ST]-x-[RK]
	[ST]-x(2)-[DE]
	G-{EDRKHPFYW}-x(2)-[STAGCN]-{P}
	[RK](2)-x-[ST]
BBA0122	[ST]-x(2)-[DE]
	[RK]-x(2,3)-[DE]-x(2,3)-Y
	N-{P}-[ST]-{P}
	[ST]-x-[RK]
	[RK](2)-x-[ST]
	[GSTALIVN]-{PCHR}-{KND}-H-E-[LIVMFYW]-{DEHRKP}-H-{EKPC}-[LIVMFYWGSPQ]
	G-{EDRKHPFYW}-x(2)-[STAGCN]-{P}
BBA0123	[ST]-x(2)-[DE]
	[RK]-x(2,3)-[DE]-x(2,3)-Y
	C-x-H-x-[LIVMFY]-C-x(2)-C-[LIVMYA]
	N-{P}-[ST]-{P}
	[ST]-x-[RK]
	[RK](2)-x-[ST]
	G-{EDRKHPFYW}-x(2)-[STAGCN]-{P}
BBA0124	N-{P}-[ST]-{P}
	[ST]-x-[RK]
	[ST]-x(2)-[DE]
	G-{EDRKHPFYW}-x(2)-[STAGCN]-{P}
	[RK](2)-x-[ST]
BBA0125	G-[IVT]-[LVAC](2)-[IVT]-D-[DE]-[FL]-[DNST]
	R-G-D
	[RK]-x(2,3)-[DE]-x(2,3)-Y
	N-{P}-[ST]-{P}
	[ST]-x-[RK]
	[ST]-x(2)-[DE]
	[RK](2)-x-[ST]
	G-{EDRKHPFYW}-x(2)-[STAGCN]-{P}
BBA0126	[ST]-x(2)-[DE]
	[RK]-x(2,3)-[DE]-x(2,3)-Y
	N-{P}-[ST]-{P}
	[ST]-x-[RK]
	[RK](2)-x-[ST]
	G-{EDRKHPFYW}-x(2)-[STAGCN]-{P}
BBA0127	P-x(0,2)-[GSTAN]-[DENQGAPK]-x-[LIVMFP]-[HT]-[LIVMYAC]-G-[HNTG]-[LIVMFYSTAGPC]
	[ST]-x(2)-[DE]
	[RK]-x(2,3)-[DE]-x(2,3)-Y
	N-{P}-[ST]-{P}
	[ST]-x-[RK]
	[RK](2)-x-[ST]
	G-{EDRKHPFYW}-x(2)-[STAGCN]-{P}
BBA0129	N-{P}-[ST]-{P}
	[ST]-x-[RK]
	G-{EDRKHPFYW}-x(2)-[STAGCN]-{P}
	G-x(5)-E-x(4)-[TAGCV]-[LIVMACF]-x-R-[EL]-[LIVMFGSTA]-x-[EA]-E-x-[GNDTHR]
	[ST]-x(2)-[DE]
BBA0130	N-{P}-[ST]-{P}
	[ST]-x-[RK]
	[RK]-x(2,3)-[DE]-x(2,3)-Y
	G-{EDRKHPFYW}-x(2)-[STAGCN]-{P}
	[ST]-x(2)-[DE]
BBA0131	N-{P}-[ST]-{P}
	[ST]-x-[RK]
	G-{EDRKHPFYW}-x(2)-[STAGCN]-{P}
	[ST]-x(2)-[DE]
BBA0132	[ST]-x(2)-[DE]
BBA0135	[ST]-x(2)-[DE]
	N-{P}-[ST]-{P}
	[ST]-x-[RK]
	[RK](2)-x-[ST]
	x-G-[RK]-[RK]
	G-{EDRKHPFYW}-x(2)-[STAGCN]-{P}
BBA0136	[ST]-x(2)-[DE]
	[RK]-x(2,3)-[DE]-x(2,3)-Y
	N-{P}-[ST]-{P}
	[ST]-x-[RK]
	x-G-[RK]-[RK]
	G-{EDRKHPFYW}-x(2)-[STAGCN]-{P}
BBA0137	N-{P}-[ST]-{P}
	[ST]-x-[RK]
	G-{EDRKHPFYW}-x(2)-[STAGCN]-{P}
	C-{C}-{C}-[GA]-{C}-C-[GAST]-{CPDEKRHFYW}-C
	[ST]-x(2)-[DE]
BBA0138	[ST]-x-[RK]
	G-{EDRKHPFYW}-x(2)-[STAGCN]-{P}
	C-x(2,4)-C-x(3)-[LIVMFYWC]-x(8)-H-x(3,5)-H
	[ST]-x(2)-[DE]
BBA0139	N-{P}-[ST]-{P}
	[ST]-x-[RK]
	[ST]-x(2)-[DE]
	G-{EDRKHPFYW}-x(2)-[STAGCN]-{P}
	M-C-N-S-S-C-[MV]-G-G-M-N-R-R
BBA0140	[ST]-x(2)-[DE]
	N-{P}-[ST]-{P}
	[ST]-x-[RK]
	[RK](2)-x-[ST]
	[AG]-x(4)-G-K-[ST]
	G-{EDRKHPFYW}-x(2)-[STAGCN]-{P}
BBA0141	[ST]-x(2)-[DE]
	[RK]-x(2,3)-[DE]-x(2,3)-Y
	N-{P}-[ST]-{P}
	[ST]-x-[RK]
	[RK](2)-x-[ST]
	x-G-[RK]-[RK]
	G-{EDRKHPFYW}-x(2)-[STAGCN]-{P}
BBA0142	[ST]-x-[RK]
BBA0143	[ST]-x(2)-[DE]
	[RK]-x(2,3)-[DE]-x(2,3)-Y
	N-{P}-[ST]-{P}
	[ST]-x-[RK]
	[RK](2)-x-[ST]
	G-{EDRKHPFYW}-x(2)-[STAGCN]-{P}
BBA0146	[ST]-x(2)-[DE]
	[RK]-x(2,3)-[DE]-x(2,3)-Y
	N-{P}-[ST]-{P}
	[ST]-x-[RK]
	[RKA]-C-[DE]-[RH]-x(3)-[LIVMF]-x(3)-[LIVM]-x-[SGAN]-[LIVMF]-x-K-[LIVMF](2)
	[GSTA]-[LIVMF]-x-[LIVMAS]-x-[GSAVI]-[LIVM]-[DS]-x-[NSAED]-[HKRNS]-[VIT]-x-[LMYF]-[VIGAL]-x-[LIVMF]-x-[LIVM]-x(4)-F
	G-{EDRKHPFYW}-x(2)-[STAGCN]-{P}
BBA0147	[ST]-x(2)-[DE]
	[RK]-x(2,3)-[DE]-x(2,3)-Y
	N-{P}-[ST]-{P}
	[ST]-x-[RK]
	[RK](2)-x-[ST]
	G-{EDRKHPFYW}-x(2)-[STAGCN]-{P}
BBA0148	N-{P}-[ST]-{P}
	[ST]-x-[RK]
	G-{EDRKHPFYW}-x(2)-[STAGCN]-{P}
	[ST]-x(2)-[DE]
BBA0149	N-{P}-[ST]-{P}
	[ST]-x-[RK]
	G-{EDRKHPFYW}-x(2)-[STAGCN]-{P}
	[ST]-x(2)-[DE]
BBA0150	N-{P}-[ST]-{P}
	[ST]-x-[RK]
	[RK]-x(2,3)-[DE]-x(2,3)-Y
	G-{EDRKHPFYW}-x(2)-[STAGCN]-{P}
	[ST]-x(2)-[DE]
BBA0151	[ST]-x(2)-[DE]
	[RK]-x(2,3)-[DE]-x(2,3)-Y
	N-{P}-[ST]-{P}
	[ST]-x-[RK]
	x-G-[RK]-[RK]
	G-{EDRKHPFYW}-x(2)-[STAGCN]-{P}
BBA0152	[ST]-x(2)-[DE]
	[RK]-x(2,3)-[DE]-x(2,3)-Y
	N-{P}-[ST]-{P}
	[ST]-x-[RK]
	[RK](2)-x-[ST]
	G-{EDRKHPFYW}-x(2)-[STAGCN]-{P}
BBA0153	[ST]-x-[RK]
	G-{EDRKHPFYW}-x(2)-[STAGCN]-{P}
	[ST]-x(2)-[DE]
BBA0155	[ST]-x-[RK]
	R-Y-x-[DT]-W-x-[LIVMF]-[ST]-[TV]-P-[LIVM]-[LIVMNQ]-[LIVM]
	G-{EDRKHPFYW}-x(2)-[STAGCN]-{P}
	[FYIV]-{ND}-[FYVG]-[LIVM]-D-[LIVMF]-x-[STA]-K-x-{K}-[FY]
	[ST]-x(2)-[DE]
BBA0156	N-{P}-[ST]-{P}
	[ST]-x-[RK]
	G-{EDRKHPFYW}-x(2)-[STAGCN]-{P}
	[ST]-x(2)-[DE]
BBA0157	[ST]-x(2)-[DE]
	[RK]-x(2,3)-[DE]-x(2,3)-Y
	N-{P}-[ST]-{P}
	[ST]-x-[RK]
	[RK](2)-x-[ST]
	x-G-[RK]-[RK]
	G-{EDRKHPFYW}-x(2)-[STAGCN]-{P}
BBA0158	G-[GA]-x-[STN]-x-H-[STA]-[STAV]-[LIVM](2)-[STAV]-[RG]
	[ST]-x(2)-[DE]
	[RK]-x(2,3)-[DE]-x(2,3)-Y
	[DEQSKN]-x-[LIVMF]-[SA]-[LIVMF]-G-[ST]-N-D-[LIVM]-x-Q-[LIVMFYGT]-[STALIV]-[LIVMFY]-[GAS]-x(2)-R
	N-{P}-[ST]-{P}
	[ST]-x-[RK]
	G-{EDRKHPFYW}-x(2)-[STAGCN]-{P}
BBA0159	[HA]-[GSYR]-[LIVMT]-[SG]-H-x-[LIV]-G-[LIVMNKS]-x-[IVEL]-[HNC]-[DEV]
	[ST]-x(2)-[DE]
	[RK]-x(2,3)-[DE]-x(2,3)-Y
	N-{P}-[ST]-{P}
	[ST]-x-[RK]
	x-G-[RK]-[RK]
	G-{EDRKHPFYW}-x(2)-[STAGCN]-{P}
BBA0160	[ST]-x(2)-[DE]
	[RK]-x(2,3)-[DE]-x(2,3)-Y
	N-{P}-[ST]-{P}
	[ST]-x-[RK]
	x-G-[RK]-[RK]
	G-{EDRKHPFYW}-x(2)-[STAGCN]-{P}
BBA0161	H-G-[STM]-x-[VIC]-[STAGC]-[GS]-x-[LIVMA]-[STAGCLV]-[SAGM]
	[ST]-x(2)-[DE]
	[STAIV]-{ERDL}-[LIVMF]-[LIVM]-D-[DSTA]-G-[LIVMFC]-x(2,3)-[DNH]
	N-{P}-[ST]-{P}
	[ST]-x-[RK]
	G-T-S-x-[SA]-x-P-x-{L}-[STAVC]-[AG]
	G-{EDRKHPFYW}-x(2)-[STAGCN]-{P}
BBA0162	[ST]-x(2)-[DE]
	[RK]-x(2,3)-[DE]-x(2,3)-Y
	N-{P}-[ST]-{P}
	[ST]-x-[RK]
	[RK](2)-x-[ST]
	x-G-[RK]-[RK]
	G-{EDRKHPFYW}-x(2)-[STAGCN]-{P}
BBA0163	[ST]-x-[RK]
	G-{EDRKHPFYW}-x(2)-[STAGCN]-{P}
	[ST]-x(2)-[DE]
BBA0164	N-{P}-[ST]-{P}
	[ST]-x-[RK]
	N-[LIVMFY]-x(5)-C-x-T-R-[LIVMF]-x-[LIVMF]-x-[LIVM]-x-[DQEN]
	G-{EDRKHPFYW}-x(2)-[STAGCN]-{P}
	[ST]-x(2)-[DE]
BBA0165	N-{P}-[ST]-{P}
	[ST]-x-[RK]
	G-{EDRKHPFYW}-x(2)-[STAGCN]-{P}
	[ST]-x(2)-[DE]
BBA0166	[ST]-x-[RK]
	G-{EDRKHPFYW}-x(2)-[STAGCN]-{P}
	[ST]-x(2)-[DE]
BBA0167	[ST]-x(2)-[DE]
	[RK]-x(2,3)-[DE]-x(2,3)-Y
	N-{P}-[ST]-{P}
	[ST]-x-[RK]
	[RK](2)-x-[ST]
	G-{EDRKHPFYW}-x(2)-[STAGCN]-{P}
BBA0169	[ST]-x-[RK]
	[ST]-x(2)-[DE]
	[RK]-x(2,3)-[DE]-x(2,3)-Y
	G-{EDRKHPFYW}-x(2)-[STAGCN]-{P}
	[RK](2)-x-[ST]
BBA0170	[ST]-x(2)-[DE]
	N-{P}-[ST]-{P}
	[ST]-x-[RK]
	[RK](2)-x-[ST]
	G-{EDRKHPFYW}-x(2)-[STAGCN]-{P}
	[DEQ]-[KRQT]-[LMF]-E-[FYW]-[LV]-G-D-[SARHG]
BBA0171	P-x(2)-R-G-[STAIV](2)-x-N-[APK]-x-[DE]
	[ST]-x(2)-[DE]
	N-{P}-[ST]-{P}
	[ST]-x-[RK]
	[RK](2)-x-[ST]
	x-G-[RK]-[RK]
	G-{EDRKHPFYW}-x(2)-[STAGCN]-{P}
BBA0173	[ST]-x-[FY]-E-x-[AT]-R-x-[LIVM]-[GSA]-x-R-[SA]-x-Q
	[ST]-x(2)-[DE]
	[RK](2)-x-[ST]
BBA0174	N-{P}-[ST]-{P}
	[ST]-x-[RK]
	[ST]-x(2)-[DE]
	G-{EDRKHPFYW}-x(2)-[STAGCN]-{P}
	[RK](2)-x-[ST]
BBA0175	[ST]-x-[RK]
	x-G-[RK]-[RK]
BBA0176	[ST]-x(2)-[DE]
	[LIV]-x-[GHN]-R-[IVNT]-x-E-x-[SCT]-[LV]-x-[DE]-[LVI]
	[ST]-x-[RK]
	[RK](2)-x-[ST]
	x-G-[RK]-[RK]
	G-{EDRKHPFYW}-x(2)-[STAGCN]-{P}
BBA0177	[GSTA]-[KR]-x(6)-G-x-[LIVMT]-x(2)-[NQSCH]-x(1,3)-[LIVFCA]-x(3)-[LIV]-[DENQ]-x(7)-[LMT]-x(2)-G-x(2)-[GS]
	[ST]-x(2)-[DE]
	[RK]-x(2,3)-[DE]-x(2,3)-Y
	N-{P}-[ST]-{P}
	[ST]-x-[RK]
	x-G-[RK]-[RK]
	G-{EDRKHPFYW}-x(2)-[STAGCN]-{P}
BBA0179	[KRAI]-L-x-R-E-L-E-K-K-F-[SAPQG]-x-[KRN]-[HED]
	[ST]-x(2)-[DE]
	N-{P}-[ST]-{P}
	[ST]-x-[RK]
	[RK](2)-x-[ST]
	x-G-[RK]-[RK]
	G-{EDRKHPFYW}-x(2)-[STAGCN]-{P}
BBA0180	[ST]-x(2)-[DE]
	[RK]-x(2,3)-[DE]-x(2,3)-Y
	N-{P}-[ST]-{P}
	[ST]-x-[RK]
	[RK](2)-x-[ST]
	x-G-[RK]-[RK]
	G-{EDRKHPFYW}-x(2)-[STAGCN]-{P}
BBA0181	N-{P}-[ST]-{P}
	[ST]-x-[RK]
	[ST]-x(2)-[DE]
	G-{EDRKHPFYW}-x(2)-[STAGCN]-{P}
	[RK](2)-x-[ST]
BBA0182	N-{P}-[ST]-{P}
	[ST]-x-[RK]
	[RK]-x(2,3)-[DE]-x(2,3)-Y
	G-{EDRKHPFYW}-x(2)-[STAGCN]-{P}
	[ST]-x(2)-[DE]
BBA0183	[ST]-x-[RK]
	G-{EDRKHPFYW}-x(2)-[STAGCN]-{P}
	[ST]-x(2)-[DE]
BBA0184	N-{P}-[ST]-{P}
	[ST]-x-[RK]
	[ST]-x(2)-[DE]
	G-{EDRKHPFYW}-x(2)-[STAGCN]-{P}
	[RK](2)-x-[ST]
BBA0185	N-{P}-[ST]-{P}
	[ST]-x-[RK]
	[ST]-x(2)-[DE]
	G-{EDRKHPFYW}-x(2)-[STAGCN]-{P}
	[RK](2)-x-[ST]
BBA0186	[ST]-x(2)-[DE]
	[RK]-x(2,3)-[DE]-x(2,3)-Y
	N-{P}-[ST]-{P}
	[ST]-x-[RK]
	[RK](2)-x-[ST]
	G-{EDRKHPFYW}-x(2)-[STAGCN]-{P}
BBA0187	[ST]-x(2)-[DE]
	N-{P}-[ST]-{P}
	[ST]-x-[RK]
	C-x(2,4)-C-x(3)-[LIVMFYWC]-x(8)-H-x(3,5)-H
	[RK](2)-x-[ST]
	G-{EDRKHPFYW}-x(2)-[STAGCN]-{P}
BBA0188	N-{P}-[ST]-{P}
	[ST]-x-[RK]
	C-x(2)-C-x(1,2)-[DENAVSPHKQT]-x(5,6)-[HNY]-[FY]-x(4)-C-x(2)-C-x(2)-F(2)-x-R
	G-{EDRKHPFYW}-x(2)-[STAGCN]-{P}
	[ST]-x(2)-[DE]
BBA0189	N-{P}-[ST]-{P}
	[ST]-x-[RK]
	[ST]-x(2)-[DE]
	G-{EDRKHPFYW}-x(2)-[STAGCN]-{P}
	x-G-[RK]-[RK]
BBA0191	[ST]-x(2)-[DE]
	[RK]-x(2,3)-[DE]-x(2,3)-Y
	N-{P}-[ST]-{P}
	[ST]-x-[RK]
	[RK](2)-x-[ST]
	G-{EDRKHPFYW}-x(2)-[STAGCN]-{P}
BBA0192	[LIVMSTAC]-[LIVMFYWSTAGC]-[LIMSTAG]-[LIVMSTAGC]-x(2)-[DN]-x-{P}-[LIVMWSTAC]-{DP}-[LIVMFSTAG]-W-[DEN]-[LIVMFSTAGCN]
	[RK]-x(2,3)-[DE]-x(2,3)-Y
	N-{P}-[ST]-{P}
	[ST]-x-[RK]
	[ST]-x(2)-[DE]
	G-{EDRKHPFYW}-x(2)-[STAGCN]-{P}
BBA0193	[ST]-x-[RK]
	Y-x-[PK]-x(2)-[IF]-x(2)-[LIVM](2)-x-[KRH]-x(3)-P-[RKQ]-x(3)-L-[LIVM]-F-x-[STN]-G-[KR]-[LIVMA]-x(3)-G-[TAGL]-[KR]-x(7)-[AGCS]-x(7)-[LIVMF]
	G-{EDRKHPFYW}-x(2)-[STAGCN]-{P}
	[ST]-x(2)-[DE]
BBA0194	[ST]-x-[RK]
	[ST]-x(2)-[DE]
	Y-x-[PK]-x(2)-[IF]-x(2)-[LIVM](2)-x-[KRH]-x(3)-P-[RKQ]-x(3)-L-[LIVM]-F-x-[STN]-G-[KR]-[LIVMA]-x(3)-G-[TAGL]-[KR]-x(7)-[AGCS]-x(7)-[LIVMF]
	G-{EDRKHPFYW}-x(2)-[STAGCN]-{P}
	[RK]-x(2,3)-[DE]-x(2,3)-Y
BBA0195	[ST]-x(2)-[DE]
	[RK]-x(2,3)-[DE]-x(2,3)-Y
	N-{P}-[ST]-{P}
	[ST]-x-[RK]
	[RK](2)-x-[ST]
	[GSTALIVN]-{PCHR}-{KND}-H-E-[LIVMFYW]-{DEHRKP}-H-{EKPC}-[LIVMFYWGSPQ]
	G-{EDRKHPFYW}-x(2)-[STAGCN]-{P}
BBA0196	[ST]-x(2)-[DE]
	[RK]-x(2,3)-[DE]-x(2,3)-Y
	N-{P}-[ST]-{P}
	[ST]-x-[RK]
	[RK](2)-x-[ST]
	G-{EDRKHPFYW}-x(2)-[STAGCN]-{P}
BBA0197	[ST]-x-[RK]
	G-{EDRKHPFYW}-x(2)-[STAGCN]-{P}
	[ST]-x(2)-[DE]
BBA0198	N-{P}-[ST]-{P}
	[ST]-x-[RK]
	[RK]-x(2,3)-[DE]-x(2,3)-Y
	G-{EDRKHPFYW}-x(2)-[STAGCN]-{P}
	[ST]-x(2)-[DE]
BBA0199	N-{P}-[ST]-{P}
	[ST]-x-[RK]
	[RK]-x(2,3)-[DE]-x(2,3)-Y
	G-{EDRKHPFYW}-x(2)-[STAGCN]-{P}
	[ST]-x(2)-[DE]
BBA0200	R-x(3)-[LIVMTA]-[DENQSTHKF]-x(5,6)-[GSN]-G-H-[PLIVMF]-[GSTA]-x(2)-[LIMC]-[GS]
	[ST]-x(2)-[DE]
	[GP]-[DEQGSANPHVT]-[DN]-G-[PAEQ]-[ST]-[HQ]-x-[PAGM]-[LIVMYACNQS]-[DEFYWLA]-x(2)-[STAPG]-x(2)-[RGANQS]
	N-{P}-[ST]-{P}
	[ST]-x-[RK]
	[RK](2)-x-[ST]
	G-{EDRKHPFYW}-x(2)-[STAGCN]-{P}
BBA0201	[ST]-x-[RK]
	G-{EDRKHPFYW}-x(2)-[STAGCN]-{P}
	[ST]-x(2)-[DE]
BBA0202	[ST]-x(2)-[DE]
	[RK]-x(2,3)-[DE]-x(2,3)-Y
	N-{P}-[ST]-{P}
	[ST]-x-[RK]
	[RK](2)-x-[ST]
	x-G-[RK]-[RK]
	G-{EDRKHPFYW}-x(2)-[STAGCN]-{P}
BBA0203	N-{P}-[ST]-{P}
	[ST]-x-[RK]
	[ST]-x(2)-[DE]
	G-{EDRKHPFYW}-x(2)-[STAGCN]-{P}
	[GSTALIVMFYWC]-[GSTANCPDE]-{EDPKRH}-x-{PQ}-[LIVMNQGA]-{RK}-{RK}-[LIVMFT]-[GSTANC]-[LIVMFYWSTAC]-[DENH]-R-[FYWCSH]-{PE}-x-[LIVM]
BBA0204	[DENQK]-[YF]-x-[LY]-L-C-x-[DN]-x(5,8)-[LIV]-x(4,5)-C-x(2)-A-x(4)-[HQR]-x-[LIVMFYW]-[LIVM]
	[ST]-x(2)-[DE]
	[RK]-x(2,3)-[DE]-x(2,3)-Y
	N-{P}-[ST]-{P}
	[ST]-x-[RK]
	[RK](2)-x-[ST]
	[YI]-x-G-A-[FLI]-[KRHNQS]-C-L-x(3,4)-G-[DENQ]-V-[GAT]-[FYW]
	x-G-[RK]-[RK]
	Y-x(0,1)-[VAS]-V-[IVAC]-[IVA]-[IVA]-[RKH]-[RKS]-[GDENSA]
	G-{EDRKHPFYW}-x(2)-[STAGCN]-{P}
BBA0205	R-x(3)-[LIVMTA]-[DENQSTHKF]-x(5,6)-[GSN]-G-H-[PLIVMF]-[GSTA]-x(2)-[LIMC]-[GS]
	[ST]-x(2)-[DE]
	[GP]-[DEQGSANPHVT]-[DN]-G-[PAEQ]-[ST]-[HQ]-x-[PAGM]-[LIVMYACNQS]-[DEFYWLA]-x(2)-[STAPG]-x(2)-[RGANQS]
	N-{P}-[ST]-{P}
	[ST]-x-[RK]
	[RK](2)-x-[ST]
	G-{EDRKHPFYW}-x(2)-[STAGCN]-{P}
BBA0206	N-{P}-[ST]-{P}
	[ST]-x-[RK]
	G-{EDRKHPFYW}-x(2)-[STAGCN]-{P}
	[ST]-x(2)-[DE]
BBA0207	[ST]-x(2)-[DE]
	[RK]-x(2,3)-[DE]-x(2,3)-Y
	N-{P}-[ST]-{P}
	[ST]-x-[RK]
	[RK](2)-x-[ST]
	x-G-[RK]-[RK]
	G-{EDRKHPFYW}-x(2)-[STAGCN]-{P}
BBA0208	P-x(0,2)-[GSTAN]-[DENQGAPK]-x-[LIVMFP]-[HT]-[LIVMYAC]-G-[HNTG]-[LIVMFYSTAGPC]
	[ST]-x(2)-[DE]
	N-{P}-[ST]-{P}
	[ST]-x-[RK]
	[RK](2)-x-[ST]
	G-{EDRKHPFYW}-x(2)-[STAGCN]-{P}
BBA0209	[ST]-x(2)-[DE]
	[RK]-x(2,3)-[DE]-x(2,3)-Y
	N-{P}-[ST]-{P}
	[ST]-x-[RK]
	[RK](2)-x-[ST]
	G-{EDRKHPFYW}-x(2)-[STAGCN]-{P}
BBA0210	P-x(0,2)-[GSTAN]-[DENQGAPK]-x-[LIVMFP]-[HT]-[LIVMYAC]-G-[HNTG]-[LIVMFYSTAGPC]
	[ST]-x(2)-[DE]
	N-{P}-[ST]-{P}
	[ST]-x-[RK]
	[RK](2)-x-[ST]
	x-G-[RK]-[RK]
	G-{EDRKHPFYW}-x(2)-[STAGCN]-{P}
BBA0211	N-{P}-[ST]-{P}
	[ST]-x-[RK]
	[ST]-x(2)-[DE]
	G-{EDRKHPFYW}-x(2)-[STAGCN]-{P}
	[RK](2)-x-[ST]
BBA0212	[ST]-x(2)-[DE]
	C-x(2)-C-x(1,2)-[DENAVSPHKQT]-x(5,6)-[HNY]-[FY]-x(4)-C-x(2)-C-x(2)-F(2)-x-R
	N-{P}-[ST]-{P}
	[ST]-x-[RK]
	[RK]-x(2,3)-[DE]-x(2,3)-Y
	G-{EDRKHPFYW}-x(2)-[STAGCN]-{P}
BBA0213	[LIVMFAC]-K-x(1,3)-[DEA]-[DE]-[LIVMCP]-R-Q-[DE]-x(4)-Q
	[GSET]-x-[AVE]-x(3)-[LIVM]-x(2)-[FYHW]-[LIVM](2)-x-[LIVMFN]-x-D-R-[HNG]-x(2)-N
	[ST]-x(2)-[DE]
	[RK]-x(2,3)-[DE]-x(2,3)-Y
	N-{P}-[ST]-{P}
	[ST]-x-[RK]
	[RK](2)-x-[ST]
	x-G-[RK]-[RK]
	G-{EDRKHPFYW}-x(2)-[STAGCN]-{P}
BBA0214	[ST]-x(2)-[DE]
	[RK]-x(2,3)-[DE]-x(2,3)-Y
	N-{P}-[ST]-{P}
	[ST]-x-[RK]
	[RK](2)-x-[ST]
	x-G-[RK]-[RK]
	G-{EDRKHPFYW}-x(2)-[STAGCN]-{P}
BBA0215	[ST]-x-[RK]
	[ST]-x(2)-[DE]
	[RK]-x(2,3)-[DE]-x(2,3)-Y
	G-{EDRKHPFYW}-x(2)-[STAGCN]-{P}
	[RK](2)-x-[ST]
BBA0216	[ST]-x-[RK]
	G-{EDRKHPFYW}-x(2)-[STAGCN]-{P}
	[ST]-x(2)-[DE]
BBA0217	[ST]-x-[RK]
	C-[KR]-x-C-x(3)-I-x-[KAL]-x(3)-[RG]-x(16,18)-W-[FYH]-H-x(2)-C
	G-{EDRKHPFYW}-x(2)-[STAGCN]-{P}
	[ST]-x(2)-[DE]
BBA0218	N-{P}-[ST]-{P}
	[ST]-x-[RK]
	G-{EDRKHPFYW}-x(2)-[STAGCN]-{P}
	[ST]-x(2)-[DE]
