# Supplementary material for: Motif-Aware PRALINE: Improving the alignment of motif regions
Source: PLoS Comput Biol. 2018 Nov 1;14(11):e1006547. doi: 10.1371/journal.pcbi.1006547 (PMC6233922; doi:10.1371/journal.pcbi.1006547)
Supplement: S4 Table — A row corresponds to one point and lists the PROSITE accession, pattern, fraction of matching amino acids qm, and score α*. (XLSX) [file pcbi.1006547.s018.xlsx]

## Sheet: Sheet1
accession	pattern	fraction	score
PS00208	[SN]-P-x-[LV]-x(2)-H-A-x(3)-F	0.00168209	7.78721
PS00342	[STAGCN]-[RKH]-[LIVMAFY]>	0.00203604	8.2636
PS00016	R-G-D	0.00258641	10.0943
PS00294	C-{DENQ}-[LIVM]-x>	0.00320513	8.81903
PS00017	[AG]-x(4)-G-K-[ST]	0.00382502	9.5035
PS00029	L-x(6)-L-x(6)-L-x(6)-L	0.00412525	6.7214
PS00009	x-G-[RK]-[RK]	0.00432987	9.17019
PS00079	G-x-[FYW]-x-[LIVMFYW]-x-[CST]-x-{PR}-{K}-x(2)-{S}-x-{LFH}-G-[LM]-x(3)-[LIVMFYW]	0.00472144	5.67448
PS00004	[RK](2)-x-[ST]	0.00474657	6.07457
PS00157	G-x-[DN]-F-x-K-x-D-E	0.00613706	11.1867
PS00039	[LIVMF](2)-D-E-A-D-[RKEN]-x-[LIVMFYGSTN]	0.00673779	10.6175
PS00007	[RK]-x(2,3)-[DE]-x(2,3)-Y	0.00681665	6.558
PS01165	T-x-[GS]-x(2)-H-[LIVMF]-x(3)-E-[DE]-x-P	0.00766423	12.8854
PS00744	P-x(3)-[LIVM](2)-x-G-x-C-[LIVMF](2)-K	0.00775194	9.3786
PS00163	G-S-x(2)-M-x-{RS}-K-x-N	0.00782779	13.1643
PS00001	N-{P}-[ST]-{P}	0.00903342	7.47699
PS01159	W-x(9,11)-[VFY]-[FYW]-x(6,7)-[GSTNE]-[GSTQCR]-[FYW]-{R}-{SA}-P	0.00951087	11.1436
PS00080	H-C-H-x(3)-H-x(3)-[AG]-[LM]	0.0101868	13.2343
PS00081	[LIVMACST]-H-P-[LIVM]-x-[KRQV]-[LIVMF](2)-x-[AP]-H	0.0106888	13.0955
PS00380	[FY]-x(3)-H-[LIV]-P-G-A-x(2)-[LIVF]	0.0108025	8.42113
PS00447	R-x(2)-[GSAV]-K-x(3)-[LIVMFY]-[AGQ]-x(2)-Y-x(2)-[GS]-x(3)-[LIVMA]	0.0110193	13.0077
PS00152	P-[SAP]-[LIV]-[DNH]-{LKGN}-{F}-{S}-S-{DCPH}-S	0.011215	12.9569
PS01095	[LIVMFY]-[DN]-G-[LIVMF]-[DN]-[LIVMF]-[DN]-x-E	0.0113134	11.094
PS00687	[LIVMFGA]-E-[LIMSTAC]-[GS]-G-[KNLM]-[SADN]-[TAPFV]	0.0113867	9.32219
PS01352	[LIV]-x-[LIV]-x-W-x(12,16)-Y-[EQ]-[LIV]-x(25,27)-L-x(10)-[RKH]-x-[RKH]-x(5,9)-[FYW]-x(2)-[FYW]-x(5)-[LIV]	0.0115053	5.23118
PS00139	Q-{V}-x-{DE}-[GE]-{F}-C-[YW]-{DN}-x-[STAGC]-[STAGCV]	0.0116505	10.8469
PS00076	G-G-x-C-[LIVA]-x(2)-G-C-[LIVM]-P	0.0117302	12.1834
PS00711	[HQ]-[EQ]-x(3)-H-x-[LMA]-[NEQHRCS]-[GSTA]-H-[LIVMSTAC](2)-x-E	0.0118765	12.7915
PS00058	G-F-R-G-E-[AG]-L	0.0121739	8.9107
PS00683	[AV]-x(2)-[FY]-[DEAP]-G-[GSA]-[WF]-x-E-[FYW]	0.0123457	8.03584
PS00576	[LIVMFY]-x(2)-G-x(2)-Y-x-F-x-K-x(2)-[SN]-[STAV]-[LIVMFYW]-V	0.0124654	9.48194
PS00419	C-D-G-P-[GE]-R-G-G-T-C	0.0125628	12.6294
PS00363	[DEN]-[WV]-x(3)-G-[RKNM]-x(6)-[FYW]-[SV]-x(4)-[LIVM]-N-x(2)-N-V-x(2)-L-[RKT]	0.0125984	10.6212
PS00074	[LIV]-x(2)-G-G-[SAG]-K-x-[GV]-x(3)-[DNST]-[PL]	0.0129151	12.1048
PS00069	D-H-[YF]-L-G-K-[EQK]	0.013125	11.3332
PS00820	[STN]-[GP]-x(1,2)-[DE]-x-W-E-E-x(2)-[GS]	0.0131332	12.5013
PS00070	[FYLVA]-x-{GVEP}-{DILV}-G-[QE]-{LPYG}-C-[LIVMGSTANC]-[AGCN]-{HE}-[GSTADNEKR]	0.0133588	12.4521
PS00555	[FYW]-x-[PSTA]-x(7)-G-x-[LIVM]-x-[LIVM]-x-[FYWI]-x(2)-D-x(5)-P	0.0133929	9.27486
PS00066	[RKH]-x-{Y}-{I}-x-{I}-{L}-D-x-M-G-x-N-x-[LIVMA]	0.013544	12.4124
PS00290	[FY]-{L}-C-{PGAD}-[VA]-{LC}-H	0.0136631	12.2232
PS00086	[FW]-[SGNH]-x-[GD]-{F}-[RKHPT]-{P}-C-[LIVMFAP]-[GAD]	0.0136719	12.3853
PS00138	G-T-S-x-[SA]-x-P-x-{L}-[STAVC]-[AG]	0.013834	11.7074
PS00572	[LIVMFSTC]-[LIVFYS]-[LIV]-[LIVMST]-E-N-G-[LIVMFAR]-[CSAGN]	0.0140125	11.8695
PS00976	K-F-G-x-G-D-G	0.0140845	12.2995
PS00698	[FYW]-x-D-x(4)-[FYW]-x(3)-E-x-[STA]-x(3)-N-[STA]	0.0142276	12.2703
PS00435	[DET]-[LIVMTA]-{NSYL}-{RPFC}-[LIVM]-[LIVMSTAG]-[SAG]-[LIVMSTAG]-H-[STA]-[LIVMFY]	0.0142518	11.6029
PS00490	[STA]-x-[STAC](2)-x(2)-[STA]-D-[LIVMY](2)-L-P-x-[STAC](2)-x(2)-E	0.0143541	12.2448
PS00932	A-x(3)-[GDTN]-[IF]-x-[DNQTKEH]-x-[DEAQ]-x-[LIVM]-x-[LIVMC]-x-[NS]-x(2)-[GS]-x(4,5)-[AV]-x-[LIVMEF]-[STY]	0.0143541	12.2448
PS00116	[YA]-[GLIVMSTAC]-D-T-D-[SG]-[LIVMFTC]-{LA}-[LIVMSTAC]	0.0145719	12.2013
PS00508	[FY]-D-[PI]-[CU]-[LIMAV]-[ASG]-C-x(2,3)-H	0.0147059	12.1749
PS00388	[FYNAGS]-x(4)-[STNLV]-x-[FYW]-S-[PDS]-x(0,1)-G-[RKHDS]-x(2)-Q-[LIVA]-[DENR]-[YH]-[GSAD]-x(2)-[GSAG]	0.0148487	8.7909
PS00178	P-x(0,2)-[GSTAN]-[DENQGAPK]-x-[LIVMFP]-[HT]-[LIVMYAC]-G-[HNTG]-[LIVMFYSTAGPC]	0.0150589	9.74773
PS00506	H-x-C-G-G-N-V-G-D	0.0151229	12.0942
PS00678	[LIVMSTAC]-[LIVMFYWSTAGC]-[LIMSTAG]-[LIVMSTAGC]-x(2)-[DN]-x-{P}-[LIVMWSTAC]-{DP}-[LIVMFSTAG]-W-[DEN]-[LIVMFSTAGCN]	0.0151413	2.00547
PS00123	[IV]-x-D-S-[GAS]-[GASC]-[GAST]-[GA]-T	0.0152381	12.0723
PS00814	C-x(2)-[STAQ]-x-[STAMV]-C-[STA]-T-C-[HR]	0.0155139	6.85066
PS00653	F-x-[FYWM]-[GSTA]-x-[GSTA]-x-[GSTA](2)-[FYNH]-[NQ]-x-E-x-[GSTA]	0.0155694	11.5655
PS00103	[LIVMFYWCTA]-[LIVM]-[LIVMA]-[LIVMFC]-[DE]-D-[LIVMS]-[LIVM]-[STAVD]-[STAR]-[GAC]-x-[STAR]	0.015748	9.97737
PS00227	[SAG]-G-G-T-G-[SA]-G	0.0157658	11.9741
PS00318	[LIVM]-G-x-[LIVM]-G-G-[AG]-T	0.0158014	11.9676
PS00136	[STAIV]-{ERDL}-[LIVMF]-[LIVM]-D-[DSTA]-G-[LIVMFC]-x(2,3)-[DNH]	0.0158103	11.3221
PS00149	G-[YV]-x-[ST]-x(2)-[IVAS]-G-K-x(0,1)-[FYWMK]-[HL]	0.0158416	11.9603
PS00513	G-I-[GR]-P-x-Y-x(2)-K-x(2)-R	0.015873	11.9546
PS00659	[LIV]-[LIVMFYWGA](2)-[DNEQG]-[LIVMGST]-{SENR}-N-E-[PV]-[RHDNSTLIVFY]	0.0159574	11.2954
PS00059	G-H-E-x-{EL}-G-{AP}-x(4)-[GA]-x(2)-[IVSAC]	0.016	11.9316
PS00592	[STV]-x-[LIVMFY]-[STV]-x(2)-G-x-[NKR]-x(4)-[PLIVM]-H-x-R	0.0162602	11.885
PS60001	[GR]-C-[IV]-G-R-[ILS]-x-W	0.0163551	11.8682
PS00330	D-x-[LI]-x(4)-G-x-D-x-[LI]-x-G-G-x(3)-D	0.0165975	11.8258
PS00071	[ASV]-S-C-[NT]-T-{S}-x-[LIM]	0.0166667	11.8138
PS00077	[YWG]-[LIVFYWTA](2)-[VGS]-H-[LNP]-x-V-x(44,47)-H-H	0.0166976	11.8084
PS00174	[GSA]-x-[LIVMCAYQS]-[LIVMFYWN]-x(4)-[FY]-[DNTH]-Q-x-[GA]-[IV]-[EQST]-x(2)-K	0.0171527	11.7308
PS00364	W-x(4)-[YF]-D-x(3)-[DN]-[LIVMFYT]-[LIVMFY](3)-x(2)-G-x(2)-[STAG]-[PVT]	0.0173228	11.7024
PS00743	[LI]-x-[STN]-[HN]-x-H-[GSTAD]-D-x(2)-G-[GP]-x(7,8)-[GS]	0.0174419	10.2087
PS00616	[LIVM]-x(2)-[LIVMA]-x(2)-[LIVM]-x-R-H-[GN]-x-R-x-[PAS]	0.0174672	11.6784
PS01120	T-[AY]-[GA]-[GATR]-[LIVMF]-D-x-H-[LIVM]-H-x(3)-[PA]	0.0175439	11.6658
PS00010	C-x-[DN]-x(4)-[FY]-x-C-x-C	0.0176056	6.73677
PS00137	H-G-[STM]-x-[VIC]-[STAGC]-[GS]-x-[LIVMA]-[STAGCLV]-[SAGM]	0.0177866	10.9823
PS00655	V-x-Y-x(2)-P-x-R-D-C-[GSAF]-x(2)-[GSA](2)-x-G	0.0178731	9.61213
PS00565	G-x-T-x-[KRM]-G-N-D-x(2)-R-F	0.0179372	11.6018
PS00298	Y-x-[NQHD]-[KHR]-[DE]-[IVA]-F-[LM]-R-[ED]	0.0179641	7.49147
PS00133	H-[STAG]-{ADNV}-{VGFI}-{YAR}-[LIVME]-{SDEP}-x-[LIVMFYW]-P-[FYW]	0.018018	11.5888
PS01266	[QGF]-[WLCF]-G-D-E-[GA]-K-[GA]	0.0181406	11.5693
PS00112	C-P-x(0,1)-[ST]-N-[ILV]-G-T	0.0181818	11.5627
PS00436	[SGATV]-{D}-x(2)-[LIVMA]-R-[LIVMA]-x-[FW]-H-{V}-[SAC]	0.0182768	11.5477
PS00125	[LIVMN]-[KR]-G-N-H-E	0.0183486	11.5364
PS00507	R-G-[LIVMF]-E-x(15)-[QESMP]-[RK]-x-C-[GR]-[LIVM]-C	0.0183824	11.5311
PS00461	[LIVM]-x-[DG]-x(2)-[GAEHS]-[NQSD]-[KS]-G-[TE]-G-x-W	0.0184426	11.5216
PS01244	G-x(2)-[LIVWPQT]-x(3)-[GACST]-C-[GSTAM]-[LIMPTA]-C-[LIMV]-[GA]	0.018711	11.4799
PS00182	K-[LIVM]-x(5)-[LIVMA]-D-[RK]-[DN]-[LI]-Y	0.0187354	11.4762
PS00975	[DEK]-[IV]-N-[FS]-L-C-x-H-K	0.0187793	11.4694
PS00679	G-x-[SA]-G-E-[LIVM]-R-Y-P-S-Y	0.0189036	11.4504
PS00911	[GSA]-x(4)-[GK]-[GSTA]-[LIVFSTA]-[GST]-x(3)-[NQRK]-x-G-[NHY]-x(2)-P-[RTV]	0.0189394	10.275
PS00912	[LIVM](2)-[GSA]-x-G-G-[IV]-x-[STGDN]-x(3)-[ACV]-x(2)-{A}-{R}-x-{L}-G-A	0.0189394	10.275
PS01204	F-R-Y-x-C-E-G	0.0191693	11.4101
PS00145	[LIVM](2)-[CT]-H-[HNG]-L-x(3)-[LIVM]-x(2)-D-[LIVM]-x-F-[AS]	0.0192982	11.3908
PS00778	[LIVMF]-x-[LIVMFAG]-{T}-x-[STAGI]-H-D-[STANQ]-{V}-[LIVM]-x(2)-[LIVMFY]-x(2)-[STA]	0.0196507	11.3386
PS00277	Y-G-G-[LIV]-T-{I}-{N}-x(2)-N	0.019685	10.4906
PS00331	[FM]-x-[DV]-D-x(2)-[GS]-T-[GSA]-x-[IV]-x-[LIVMAT]-[GAST]-[GASTC]-[LIVMFA]-[LIVMFY]	0.0199005	11.3021
PS00480	G-[FYAV]-[GA]-H-x-[IV]-x(1,2)-[RKTQ]-x(2)-[DV]-[PS]-R	0.0199115	11.3005
PS00094	[DENKS]-x-[FLIV]-x(2)-[GSTC]-x-P-C-x-{V}-[FYWLIM]-S	0.0201729	11.2629
PS00564	[ASL]-[FY]-S-G-G-[LV]-D-T-[ST]	0.0201794	11.2619
PS00195	[LIVMD]-[FYSA]-x(4)-C-[PV]-[FYWH]-C-x(2)-[TAV]-x(2,3)-[LIV]	0.020202	5.25871
PS00073	[QDE]-x-{P}-G-[GS]-x-G-[LIVMFY]-x(2)-[DEN]-x(4)-[KR]-x(3)-[DEN]	0.0203046	11.2441
PS01192	A-[LIVM]-x-[STAN]-x(2)-[LI]-x-[KRNQ]-[GSA]-H-[LM]-x-[FYLH]	0.020316	11.2425
PS00078	V-x-H-x(33,40)-C-x(3)-C-x(3)-H-x(2)-M	0.0204778	11.2196
PS00394	T-G-x-P-[LIVM](2)-D-A-x-M-[RA]-x-[LIVM]	0.0204918	11.2176
PS00765	[DENSA]-x-[LIVM]-[GP]-G-R-[FY]-[ST]-[LIVMFSTAP]-x-[GSTA]-[PSTACM]-[LIVMSA]-[GSAN]	0.0205832	11.2048
PS00111	[KRHGTCVN]-[VT]-[LIVMF]-[LIVMC]-R-x-D-x-N-[SACV]-P	0.0206897	11.1899
PS00005	[ST]-x-[RK]	0.0207365	6.03118
PS00450	[LIVM]-x(2)-[GSACIVM]-x-[LIV]-[GTIV]-[STP]-C-x(0,1)-T-N-[GSTANI]-x(4)-[LIVMA]	0.02079	10.1468
PS00110	[LIVAC]-x-[LIVM](2)-[SAPCV]-K-[LIV]-E-[NKRST]-x-[DEQHS]-[GSTA]-[LIVM]	0.0209924	11.148
PS01322	G-x-T-L-x-H-E-H-[LIV]	0.021021	11.144
PS00181	K-P-[LIVMFYA]-x(3,5)-[NPAT]-[GA]-[GSTAN]-[GA]-x-H-x(3)-S	0.0210773	11.1363
PS01187	[DEQN]-x-[DEQN](2)-C-x(3,14)-C-x(3,7)-C-x-[DN]-x(4)-[FY]-x-C	0.0211268	4.21071
PS00022	C-x-C-x(2)-{V}-x(2)-G-{C}-x-C	0.021419	11.4614
PS01121	H-x(2,4)-[SC]-x(2)-{A}-x-[LIVMF](2)-[ST]-H-G	0.0214724	9.91282
PS00532	L-I-G-D-D-E-H-x-W-x-[DEPKVNA]-x-[GVS]-[IV]-x-N	0.0216216	11.0628
PS00142	[GSTALIVN]-{PCHR}-{KND}-H-E-[LIVMFYW]-{DEHRKP}-H-{EKPC}-[LIVMFYWGSPQ]	0.0217654	11.7519
PS00370	G-[GA]-x-[STN]-x-H-[STA]-[STAV]-[LIVM](2)-[STAV]-[RG]	0.0219106	11.8486
PS00591	[GTA]-{QNAG}-{GSV}-[LIVN]-x-[IVMF]-[ST]-E-[LIY]-[DN]-[LIVMF]	0.021978	10.7906
PS01040	[AG]-x(6,7)-[DNEG]-x(2)-[STAIVE]-[LIVMFYWA]-x-[LIVMFY]-x-[LIVM]-[KR]-[KRHDE]-[GDN]-[LIVMA]-[KNGSP]-[FW]	0.0220994	10.9997
PS00629	[FWV]-x(0,1)-[LIVM]-D-P-[LIVM]-D-[SG]-[ST]-x(2)-[FYA]-x(0,1)-[HKRNSTY]	0.0223214	10.7718
PS00630	[WYV]-D-x-[AC]-[GSA]-[GSAPV]-x-[LIVFACP]-[LIVM]-[LIVAC]-x(3)-[GH]-[GA]	0.0223214	10.9709
PS00146	[FY]-x-[LIVMFY]-{E}-S-[TV]-x-K-x(3)-{T}-[AGLM]-{D}-{KA}-[LC]	0.022354	10.5219
PS00710	[GSA]-[LIVMF]-x-[LIVM]-[ST]-[PGA]-S-H-[NIC]-P	0.0225	10.9479
PS00072	[GAC]-[LIVM]-[ST]-E-x(2)-[GSAN]-G-[ST]-D-x(2)-[GSA]	0.0228426	10.9043
PS00186	[LIVM](2)-x-C-G-[STA]-x(2)-[STAG]-x(2)-T-x-[DNG]	0.0229226	10.8942
PS00141	[LIVMFGAC]-[LIVMTADN]-[LIVFSA]-D-[ST]-G-[STAV]-[STAPDENQ]-{GQ}-[LIVMFSTNC]-{EGK}-[LIVMFGTA]	0.0234584	9.63941
PS00661	[HYW]-x(9)-[DENQSTV]-[SA]-x(3)-[FYC]-[LIVM]-x(2,3)-[ACVWD]-x(2)-[LM]-x(2)-[FY]-[GM]-x-[DENQSTH]-[LIVMFYS]	0.0241228	8.74692
PS00631	[NS]-[TS]-D-A-E-G-R-[LVMI]	0.0242424	10.7326
PS00289	H-x-C-x-[ST]-W-x-[ST]	0.0242718	10.7291
PS00387	D-[SGDN]-D-[PE]-[LIVMF]-D-[LIVMGAC]	0.0243056	10.7251
PS00503	[IV]-x-G-[STAD]-[LIVT]-D-[FYI]-[IV]-[FSN]-G	0.0244565	10.7073
PS00158	[LIVM]-x-[LIVMFYW]-E-G-x-[LSI]-L-K-[PA]-[SN]	0.0246575	10.6837
PS00247	G-x-[LIM]-x-[STAGP]-x(6,7)-[DENA]-C-x-[FLM]-x-[EQ]-x(6)-Y	0.0246914	8.03584
PS00120	[LIV]-{KG}-[LIVFY]-[LIVMST]-G-[HYWV]-S-{YAG}-G-[GSTAC]	0.0247168	10.4696
PS00082	[GNTIV]-x-H-x(5,7)-[LIVMF]-Y-x(2)-[DENTA]-P-x-[GP]-x(2,3)-E	0.0250784	10.1088
PS00867	[LIVMF]-[LIMN]-E-[LIVMCA]-N-[PATLIVM]-[KR]-[LIVMSTAC]	0.0251572	10.3409
PS00197	C-{C}-{C}-[GA]-{C}-C-[GAST]-{CPDEKRHFYW}-C	0.0252071	10.0427
PS00006	[ST]-x(2)-[DE]	0.0252462	6.09694
PS00095	[RKQGTF]-x(2)-G-N-[SA]-[LIVF]-x-[VIP]-x-[LVMT]-x(3)-[LIVM]-x(3)-[LIVM]	0.0259366	10.5377
PS00704	C-[SA]-D-S-R-[LIVM]-x-[AP]	0.0261194	10.5175
PS00497	H-x(4,5)-F-[LIVMFTP]-x-[FW]-H-R-x(2)-[LVMT]-x(3)-E	0.0262295	10.5053
PS01037	[GAP]-[LIVMFA]-[STAVDN]-x-{H}-x(2)-[GSAV]-[LIVMFY](2)-Y-[ND]-x(3)-[LIVMF]-x-[KNDE]	0.0263158	10.2968
PS00169	G-x-D-x-[LIVM](2)-[IV]-K-P-[GSA]-x(2)-Y	0.026393	10.4874
PS00514	W-W-[LIVMFYW]-x(2)-C-x(2)-[GSA]-x(2)-N-G	0.0264151	10.485
PS00113	[LIVMFYWCA]-[LIVMFYW](2)-D-G-[FYI]-P-R-x(3)-[NQ]	0.0265781	10.0819
PS00691	[DN]-R-x-R-[LIVM]-[LIVMN]-x-[STA]-[STAQ]-F-[LIVMFA]-x-K-x-L-x(2,3)-W-[KRQ]	0.0266393	10.4606
PS00411	[GSAT]-[KRHPSTQVME]-[LIVMFY]-x-[LIVMF]-[IVC]-[DN]-[LS]-[AH]-G-[SAN]-E	0.026699	10.4541
PS00547	[GT]-Q-[CA]-W-V-x-[SA]-[GAS]-[IVT]-x(2)-T-x-[LMSC]-R-[CSAG]-[LV]-G	0.0267431	10.4494
PS00494	[GA]-[LIVM]-P-[LIVM]-x-[LIVMFY]-x-W-x(6)-[RK]-x(6)-Y-x(3)-[AR]	0.0267857	10.4448
PS00656	[LIVMYA]-[LIVA]-[LIVT]-[LIV]-E-P-D-[SAL]-[LI]-[PSAG]	0.0268097	10.4422
PS00132	[PK]-x-[LIVMFY]-x-[LIVMFY]-x(2)-{E}-x-H-[STAG]-x-E-x-[LIVM]-[STAG]-{L}-x(5)-[LIVMFYTA]	0.027027	10.4189
PS00913	[STALIV]-[LIVF]-x-[DE]-x(6,7)-P-x(4)-[ALIV]-x-[GST]-x(2)-D-[TAIVM]-[LIVMF]-x(4)-E	0.0271739	10.4033
PS00008	G-{EDRKHPFYW}-x(2)-[STAGCN]-{P}	0.0271869	6.42455
PS00726	[APF]-D-[LIVMF](2)-{T}-[LIVM]-Q-E-{G}-K	0.0272109	10.3993
PS00728	N-x-G-x-R-[LIVM]-D-[LIVMFYH]-x-[LV]-x-S	0.0272109	10.3993
PS00647	[SA]-[GS]-R-[GA]-[LIV]-x(2)-[TAP]-[GAS]-G-T-x-D-x-[LIVMF]-[EDS]	0.0272727	10.3928
PS00544	R-I-A-R-N-[TQ]-x(2)-[LIVMFY](2)-x-[EQH]-E-x(4)-[KRN]-x(2)-D-P-x-[GSA]-G-S	0.0273973	10.3796
PS00118	C-C-{P}-x-H-{LGY}-x-C	0.027575	10.1861
PS00253	[FC]-x-S-[ASLV]-x(2)-P-x(2)-[FYLIV]-[LI]-[SCA]-T-x(7)-[LIVM]	0.0277778	7.69599
PS00414	<x(0,1)-[STA]-x(0,1)-W-[DENQH]-x-[YI]-x-[DEQ]	0.0277778	9.50978
PS00602	[FYVMT]-x(1,3)-[LIVMH]-[APNT]-[LIVM]-x(1,2)-[LIVM]-H-x-D-H-[GACH]	0.0278552	10.0278
PS00906	[SP]-[IVCLAM]-W-[LIVMFYC]-[LM]-R-[QR]-[AVS]-G-R	0.027933	10.3238
PS01054	[DGH]-[IVSAC]-T-[ST]-N-P-[STA]-[LIVMF](2)	0.0279503	10.322
PS00584	[DNSK]-[PSTV]-x-[SAG](2)-[GD]-D-x(3)-[SAGV]-[AG]-[LIVMFYA]-[LIVMSTAP]	0.0280112	10.3157
PS00433	[RK]-x(4)-[GAS]-H-x-[QL]-[QR]-[GS]-[GF]-x(5)-[DE]-[RL]	0.0280374	10.313
PS00211	[LIVMFYC]-[SA]-[SAPGLVFYKQH]-G-[DENQMW]-[KRQASPCLIMFW]-[KRNQSTAVM]-[KRACLVM]-[LIVMFYPAN]-{PHY}-[LIVMFW]-[SAGCLIVP]-{FYWHP}-{KRHP}-[LIVMFYWSTA]	0.0282486	9.6475
PS00854	[LIVMACFT]-[GSA]-[LIVMF]-x-[FYLVGAC]-x(2)-[GSACFYI]-[LIVMSTACF]-[LIVMSTAC]-[LIVMFSTAC]-[GACI]-[GSTACV]-[DES]-x(15,16)-[RK]-x(12,13)-G-x(2)-[GSTA]-D	0.0285551	8.60006
PS00677	[LIVM](2)-H-[NHA]-Y-G-x-[GSA](2)-x-G-x(5)-G-x-A	0.0287206	10.2435
PS00589	[GSTADE]-[KREQSTIV]-x-{EPRK}-{VPGL}-x-[KRDN]-S-[LIVMF](2)-{EVPL}-[LIVM]-{EATN}-x-[LIVM]-[GADE]	0.0287387	12.1668
PS01247	D-x-D-[PT]-[GA]-x-D-D-[TAV]-[VI]-A	0.028754	10.2402
PS00368	[IVMSEQ]-E-x(1,2)-[LIVTA]-[HY]-[GSA]-x-[STAVM]-Y-x(2)-[LIVMQ]-x(3)-[LIVFY]-[IVFYCSA]	0.0289017	10.2254
PS00109	[LIVMFYC]-{A}-[HY]-x-D-[LIVMFY]-[RSTAC]-{D}-{PF}-N-[LIVMFYC](3)	0.0289389	10.2217
PS00878	[FY]-[PA]-x-K-[SACV]-[NHCLFW]-x(4)-[LIVMF]-[LIVMTA]-x(2)-[LIVMA]-x(3)-[GTE]	0.0289389	10.2217
PS01053	[ST]-[LIVMFY]-D-[LIVM]-D-x(3)-[PAQ]-x(3)-P-[GSA]-x(7)-G	0.0289389	10.2217
PS00530	[FYWL]-x-[LIVM]-H-G-L-[WY]-P	0.0290456	10.2111
PS00134	[LIVM]-[ST]-A-[STAG]-H-C	0.0292683	10.189
PS00164	[LIVTMS]-[LIVP]-[LIV]-[KQ]-x-[ND]-Q-[INV]-[GA]-[ST]-[LIVM]-[STL]-[DERKAQG]-[STA]	0.0297483	10.1421
PS00367	P-D-x(2)-H-[DE]-[LIVF]-[LIVMFY]-G-H-[LIVMC]-[PA]	0.0297619	10.1408
PS00212	[FY]-x(6)-C-C-x(2)-{C}-x(4)-C-[LFY]-x(6)-[LIVMFYW]	0.0298507	9.79233
PS00377	G-[GA]-G-[ASC]-[FY]-S-x-K-[DE]	0.0300188	10.116
PS00292	R-x(2)-[LIVMSA]-x(2)-[FYWS]-[LIVM]-x(8)-[LIVMFC]-x(4)-[LIVMFYA]-x(2)-[STAGC]-[LIVMFYQ]-x-[LIVMFYC]-[LIVMFY]-D-[RKH]-[LIVMFYW]	0.0300926	8.1089
PS00595	[LIVFYCHT]-[DGH]-[LIVMFYAC]-[LIVMFYA]-x(2)-[GSTAC]-[GSTA]-[HQR]-K-x(4,6)-G-x-[GSAT]-x-[LIVMFYSAC]	0.030137	10.1046
PS00107	[LIV]-G-{P}-G-{P}-[FYWMGSTNH]-[SGA]-{PW}-[LIVCAT]-{PD}-x-[GSTACLIVMFY]-x(5,18)-[LIVMFYWCSTAR]-[AIVP]-[LIVMFAGCKR]-K	0.0303169	9.56139
PS00221	[HNQA]-{D}-N-P-[STA]-[LIVMF]-[ST]-[LIVMF]-[GSTAFY]	0.0304183	10.0778
PS00534	[LIVMF]-[LIVMFC]-x-[ST]-x-H-[GS]-[LIVM]-P-x(4,5)-[DENQKRLHAFSTI]-x-[GN]-[DPC]-x(1,4)-[YA]	0.0304709	10.0728
PS00764	C-x(3)-[KRSN]-P-[KRAGL]-C-x(2)-C-x(5)-C	0.0305677	10.0637
PS00727	D-[ST]-[FY]-[RP]-[KHQ]-x(7,8)-[FYWD]-[ST]-[FYW](2)	0.0306122	10.0595
PS00180	[FYWL]-D-G-S-S-x(6,8)-[DENQSTAK]-[SA]-[DE]-x(2)-[LIVMFY]	0.0307167	10.0497
PS00767	P-[GK]-G-[VI]-G-P-[MFI]-T-[IVA]	0.0307167	10.0497
PS00923	[IVA]-[LIVM]-x-C-x(0,1)-N-[ST]-[MSA]-[STH]-[LIVFYSTANK]	0.0310078	8.09035
PS00213	[DENG]-{A}-[DENQGSTARK]-x(0,2)-[DENQARK]-[LIVFY]-{CP}-G-{C}-W-[FYWLRH]-{D}-[LIVMTA]	0.0311111	8.95229
PS00065	[LIVMA]-[AG]-[IVT]-[LIVMFY]-[AG]-x-G-[NHKRQGSAC]-[LIV]-G-x(13,14)-[LIVMFT]-{A}-x-[FYWCTH]-[DNSTK]	0.0313316	9.99248
PS00670	[LIVMFYWA]-[LIVFYWC]-x(2)-[SAC]-[DNQHR]-[IVFA]-[LIVF]-x-[LIVF]-[HNI]-x-P-x(4)-[STN]-x(2)-[LIVMF]-x-[GSDN]	0.0313316	9.99248
PS00376	[GN]-[AS]-G-D-Q-G-x(3)-G-[FYHG]	0.0314342	9.98304
PS00746	E-x-G-G-P-x(2)-[GA]-x-G-C-[AG]-G	0.0314685	9.97989
PS00278	K-x(2)-[LIVF]-x(4)-[LIVF]-D-x(3)-R-x(2)-L-x(5)-[LIV]-Y	0.0314961	9.97737
PS00156	[LIVMFTAR]-[LIVMF]-x-D-x-K-x(2)-D-[IV]-[ADGP]-x-T-[CLIVMNTA]	0.0315789	9.96979
PS00708	D-x(3)-A-x(3)-[LIVMFYW]-x(14)-G-x-S-x-G-G-[LIVMFYW](2)	0.0315789	9.96979
PS00096	[DEQHY]-[LIVMFYA]-x-[GSTMVA]-[GSTAV]-[ST]-[STVM]-[HQ]-K-[STG]-[LFMI]-x-[GAS]-[PGAC]-[RQ]-[GSARH]-[GA]	0.0318471	9.94539
PS00088	D-x-[WF]-E-H-[STA]-[FY](2)	0.0319635	9.93486
PS00321	A-L-[KR]-[IF]-[FY]-[STA]-[STAD]-[LIVMQ]-R	0.0320285	9.929
PS00600	[LIVMFYWCS]-[LIVMFYWCAH]-x-D-[ED]-[IVA]-x(2,3)-[GAT]-[LIVMFAGCYN]-x(0,1)-[RSACLIH]-x-[GSADEHRM]-x(10,16)-[DH]-[LIVMFCAG]-[LIVMFYSTAR]-x(2)-[GSA]-K-x(2,3)-[GSTADNV]-[GSAC]	0.0321285	9.63597
PS00470	[NSK]-[LIMYTV]-[FYDNH]-[GEA]-[DNGSTY]-[IMVYL]-x-[STGDN]-[DN]-x(1,2)-[SGAP]-x(3,4)-[GE]-[STG]-[LIVMPA]-[GA]-[LIVMF]	0.0323326	9.90174
PS00060	[GSW]-x-[LIVTSACD]-[GH]-x(2)-[GSAE]-[GSHYQ]-x-[LIVTP]-[GAST]-[GAS]-x(3)-[LIVMT]-x-[HNS]-[GA]-x-[GTAC]	0.0326087	9.8772
PS00378	[LIVM]-G-F-[TN]-F-S-[FY]-P-x(5)-[LIVM]-[DNST]-x(3)-[LIVM]-x(2)-W-T-K-x-[LF]	0.0326797	9.87092
PS00660	W-[LIV]-x(3)-[KRQ]-x-[LIVM]-x(2)-[QH]-x(0,2)-[LIVMF]-x(6,8)-[LIVMF]-x(3,5)-F-[FY]-x(2)-[DENS]	0.0328947	9.4391
PS00198	C-x-{P}-C-{C}-x-C-{CP}-x-{C}-C-[PEG]	0.0331126	8.66626
PS00327	[FYIV]-{ND}-[FYVG]-[LIVM]-D-[LIVMF]-x-[STA]-K-x-{K}-[FY]	0.033195	9.82578
PS00531	[LIVMF]-x(2)-[HDGTY]-[EQ]-[FYW]-x-[KRT]-H-[GA]-x-C	0.033195	9.82578
PS00907	[LIMF]-[GAVS]-F-[STAGCV]-[STAGC]-x-[PA]-[FWYV]-T-[LIVM]-x(2)-Y-x(2,3)-[ADE]-[GK]	0.0335196	9.79771
PS01330	[VAI]-[LAV]-[LIV](2)-G-G-G-x-[GC]-x(2)-[LIVA]-x-E	0.0337838	9.77505
PS01127	[ELAS]-[LIVMF]-[NVCKGST]-[SCVA]-[QE]-T-D-[FS]-[VLA]-[SAT]-[KRNLAQS]	0.0337942	7.77416
PS00087	[GA]-[IMFAT]-H-[LIVF]-H-{S}-x-[GP]-[SDG]-x-[STAGDE]	0.0338123	8.60269
PS00671	[LMFATCYV]-[KPQNHAR]-x-[GSTDNK]-x-[LIVMFYWRC]-[LIVMFYW](2)-N-x-[STAGC]-R-[GP]-x-[LIVH]-[LIVMCT]-[DNVE]	0.0339426	9.76152
PS00665	[GSA]-[LIVM]-[LIVMFY]-x(2)-G-[ST]-[TG]-G-E-[GASNF]-x(6)-[EQ]	0.0341297	9.74566
PS00276	T-x(2)-W-x-P-[LIVMFY](3)-x(2)-E	0.0346535	9.70171
PS00924	[LIVM](2)-x-[AG]-C-T-[DEH]-[LIVMFY]-[PNGRS]-x-[LIVM]	0.0348837	7.02536
PS00793	[GE]-[SAV]-x-[LIVM](2)-D-[LIVMF]-G-[GPA]-x(2)-[STA]-x-P	0.0350877	9.66578
PS00879	[GSA]-x(2,6)-[LIVMSCP]-x-{N}-[LIVMF]-[DNS]-[LIVMCA]-G-G-G-[LIVMFY]-[GSTPCEQ]	0.0353698	9.64268
PS00024	[LIFAT]-{IL}-x(2)-W-x(2,3)-[PE]-x-{VF}-[LIVMFY]-[DENQS]-[STA]-[AV]-[LIVMFY]	0.0353982	7.64036
PS00196	[GA]-x(0,2)-[YSA]-x(0,1)-[VFY]-{SEDT}-C-x(1,2)-[PG]-x(0,1)-H-x(2,4)-[MQ]	0.0356273	8.94604
PS01242	C-x(1,4)-C-[GSANHK]-x(1,2)-[IVML]-x(7,11)-R-[GSANPVLMT]-x(2)-[FYWIL]-C-x(2)-C-Q	0.0358423	9.60439
PS00843	H-[GN]-x(2)-[GC]-E-[DNT]-G-x-[LIVMAFT]-[QSAPH]-[GSA]	0.0360721	9.58594
PS60000	E-[DNQ]-x(8,17)-Y-x(7)-D-x-[RD]-[GP]-x-[TS]-x(3)-[AIVFLY]-G-x(5,11)-D	0.0363636	9.56272
PS01240	[LIVF]-x(3)-[GS]-x(2)-H-x-[LIVMFY]-x(4)-[LIVMF]-x(3)-[ATV]-x(1,2)-[LIVM]-x-[ATV]-x(4)-[GN]-x(3,4)-[LIVMF](2)-x(2)-[STN]-[SAGT]-x-G-[GS]-[LIVM]	0.036405	7.55944
PS00091	R-x(2)-[LIVMT]-x(2,3)-[FWY]-[QNYDI]-x(8,13)-[LVESI]-x-P-C-[HAVMLC]-x(3)-[QMTLHD]-[FYWL]-x(0,1)-[LV]	0.0364146	9.55868
PS00119	[LIVMA]-C-{LIVMFYWPCST}-C-D-{GS}-{G}-{N}-x-{QS}-C	0.0364964	9.55221
PS01078	[LIVMCA]-[LIVM](2)-[LITF]-[LITN]-G-G-T-G-x(4)-D	0.0369458	8.34697
PS00384	H-Y-x-[GT]-D-[LIVMAF]-[DNSH]-x-P-x-H-[PA]-x-N	0.037037	9.50978
PS00958	[LIVMA]-x-[LIVM]-K-[LIVM]-[PAS]-x-[STC]-x-[DENQPAS]-[GC]-[LIVM]-x-[AGV]-x(0,1)-[QEKRSTH]-x-[LIVMF]	0.0372671	9.49191
PS01039	G-[FYIL]-[DE]-[LIVMT]-[DE]-[LIVMF]-{PS}-{YG}-x-[LIVMA]-[VAGC]-{TPRG}-{GL}-[LIVMAGN]	0.0373444	9.48593
PS01034	E-[LIV]-D-[LIVF]-x(0,1)-E-x(2)-[GQ]-[KRNF]-x-[PSTA]	0.0373832	9.48293
PS00374	[LIVMF]-P-C-H-R-[LIVMF](2)	0.0380435	9.43241
PS00250	[LIVM]-x(2)-P-x(2)-[FY]-x(4)-C-x-G-x-C	0.0381356	8.45458
PS00130	[KR]-[LIVA]-[LIVC]-[LIVM]-x-G-[QI]-D-P-Y	0.0382979	9.41318
PS00792	[LIVM]-x-[AG]-[LIVMF](2)-N-x-T-x-[DN]-S-[FLMI]-x-D-x-[SG]	0.0385965	9.39077
PS00587	[LIVMKS]-x-[LIVMFYWA](3)-[STAG]-E-[STACVI]-G-[WY]-P-[STN]-x-[SAGQ]	0.0387097	9.38232
PS01217	G-x-[IVT]-x(2)-[LIVMF]-x-[NAK]-[GS]-[GA]-G-[LMAI]-[STAV]-x(4)-[DN]-x-[LIVM]-x(3,4)-[GD]-[GREAK]	0.038835	8.3816
PS01161	[LIVM]-x(3)-[GNH]-x(0,1)-[LITCRV]-x-[LIVWF]-x-[LIVMF]-x-[GS]-[LIVM]-G-x-[DENV]-G-[HN]	0.0391459	9.34999
PS00608	[DENQLF]-[KRVW]-N-[HRY]-[STAPV]-[SAC]-[LIVMFS]-[LIVMFSA]-[LIVMFS]-W-[GSV]-x(2,3)-N-E	0.0395137	9.32301
PS01258	W-[LIM]-x(3)-[GR]-G-[WQ]-[DENSAV]-x-[FLGA]-[LIVFTC]	0.039801	9.3021
PS00860	[SA]-x-[RK]-x-Q-[LIVMT]-Q-E-[RNAK]-[LIM]-[TSNV]	0.039823	9.30051
PS00083	[LIVMF]-x-G-x-[LIVM]-x(4)-[GS]-x(2)-[LIVMA]-x(4)-[LIVM]-[DE]-[LIVMFYC]-x(6)-G-x-[FY]	0.04	9.28771
PS01333	G-x(2)-[GAP]-x(4)-[LIV]-[ST]-x-E-[KR]-[LIVC]-[AG]-x-[NG]	0.040724	9.23596
PS00666	Y-[DNSAH]-[LIVMFAN]-P-x(2)-[STAV]-x(2,3)-[LIVMFT]-x(13,14)-[LIVMCF]-x-[SGA]-[LIVMFNS]-K-[DEQAFYH]-[STACI]	0.0409556	9.21959
PS00773	C-x(4,5)-F-Y-[ST]-x(3)-[FY]-[LIVMF]-x-A-x(3)-[YF]-x(2)-F-[GSA]	0.0409836	9.21762
PS00774	[LIVM]-[GSA]-F-x-[STAG](2)-[LIVMFY]-W-[FY]-W-[LIVM]	0.0409836	9.21762
PS00316	G-x-[GF]-x-C-x-T-[GA]-D-C-x(1,2)-[GQ]-x(2,3)-C	0.0414747	9.18325
PS00818	H-[FW]-x-[LIVM]-x-G-x(5)-[LV]-H-x(3)-[DE]	0.0416667	9.16993
PS00183	[FYWLSP]-H-[PC]-[NHL]-[LIV]-x(3,4)-G-x-[LIVP]-C-[LIV]-x(1,2)-[LIVR]	0.041806	8.33022
PS00692	D-x-L-G-D-V-V-C-G-G-F-[AGSP]-x-P	0.041958	9.14982
PS01009	[GDER]-[HR]-[FYWH]-[TVS]-[QA]-[LIVM]-[LIVMA]-W-x(2)-[STN]	0.0420561	9.14308
PS01010	[LIVMFYH]-[LIVMFY]-x-C-[NQRHS]-Y-x-[PARH]-x-[GL]-N-[LIVMFYWDN]	0.0420561	9.14308
PS00171	[AVG]-[YLV]-E-P-[LIVMEPKST]-[WYEAS]-[SAL]-[IV]-[GN]-[TEKDVS]-[GKNAD]	0.0423077	9.12587
PS00288	C-x-C-x-P-x-H-P-Q-x(2)-[FIV]-C	0.042328	9.12448
PS00293	[RKA]-C-[DE]-[RH]-x(3)-[LIVMF]-x(3)-[LIVM]-x-[SGAN]-[LIVMF]-x-K-[LIVMF](2)	0.042471	9.11475
PS00194	[LIVMF]-[LIVMSTA]-x-[LIVMFYC]-[FYWSTHE]-x(2)-[FYWGTN]-C-[GATPLVE]-[PHYWSTA]-C-{I}-x-{A}-x(3)-[LIVMFYWT]	0.0426621	6.60745
PS00275	[LIVMA]-x-[LIVMSTA](2)-x-E-[SAGV]-[STAL]-R-[FY]-[RKNQST]-x-[LIVM]-[EQS]-x(2)-[LIVMF]	0.0427046	9.09893
PS01186	C-x-C-x(2)-[GP]-[FYW]-x(4,8)-C	0.042707	9.10764
PS00509	[GSNA]-x-[LIVMF]-[FYCI]-[LIVMFY]-R-[LIVMFY](2)-[GACNS]-[PAV]-[AV]-[LIV]-[LIVM]-[SGANT]-P	0.0430769	9.07388
PS01286	P-x(8,10)-[LM]-R-x-[GE]-[LIVP]-x-G-C	0.0432099	9.06499
PS01331	[LIV]-[LIVMGSTC]-[DET]-[RH]-[FYHCS]-x(2)-S-[GSTNP]-x-[AVC]-[FY]-[STANQ]	0.0434783	9.04712
PS01065	[IVAG]-x-[KR]-x(2)-[DE]-[GDE](2)-x(1,2)-[EQHF]-x-[LIV]-x(4)-P-x-[LIVM](2)-[TACS]	0.0436508	9.0357
PS00201	[LIV]-[LIVFY]-[FY]-x-[ST]-{V}-x-[AGC]-x-T-{P}-x(2)-A-{L}-x-[LIV]	0.0437158	9.0314
PS00549	<M-x-G-x(3)-[IV]-[LIV]-x(2)-[LM]-x(3)-L-x(3)-L	0.04375	9.02915
PS00472	C-C-[LIFYTRQ]-x(5,8)-[LIR]-x(4)-[LIVMFA]-x(2)-[FYWECI]-x(5,8)-C-x(3,4)-[SAG]-[LIVM](2)-[FL]-x(7,9)-C-[STAV]	0.043771	4.3839
PS00903	[CH]-[AGV]-E-x(2)-[LIVMFGAT]-[LIVM]-x(17,33)-P-C-x(2,8)-C-x(3)-[LIVM]	0.0441176	7.005
PS01122	K-P-K-[LIVMF]-[LIVMFY]-[LIVMF](2)-[QP]-[AF]-C-[RQG]-[GE]	0.0444444	8.98371
PS00776	[PSA]-[LQ]-x-E-[YF]-Y-[LIVM](2)-[DE]-x-[FYWHN]	0.0445545	8.97657
PS00777	[LIVMF]-x(2)-E-[AG]-[YWG]-[QRFGS]-[SG]-[STAN]-G-x-[SAF]	0.0445545	8.97657
PS00705	[EQ]-[YF]-A-[LIVM]-x(2)-[LIVM]-x(4)-[LIVMF](3)-x-G-H-x(2)-C-G	0.0447761	8.96225
PS01279	[GSAED]-[DN]-G-x(2)-G-[FYWLV]-x(3)-[GSA]-[PTL]-[FY]-[DNSHE]-x-I	0.044843	8.95794
PS00034	R-P-C-x(11)-C-V-S	0.0451128	8.94064
PS00251	[LV]-x-[LIVM]-{V}-x-{L}-G-[LIVMF]-Y-[LIVMFY](2)-x(2)-[QEKHL]-[LIVMGT]-x-[LIVMFY]	0.0454545	8.08879
PS00950	R-Y-x-[DT]-W-x-[LIVMF]-[ST]-[TV]-P-[LIVM]-[LIVMNQ]-[LIVM]	0.0456432	8.90692
PS00128	C-x(3)-C-x(2)-[LMF]-x(3)-[DEN]-[LI]-x(5)-C	0.0458015	8.89692
PS00140	Q-x(3)-N-[SA]-C-G-x(3)-[LIVM](2)-H-[SA]-[LIVM]-[SA]	0.0460251	8.88287
PS00469	N-x(2)-H-[GA]-S-D-[GSA]-[LIVMPKNE]	0.0460526	8.88115
PS00332	G-[GNHD]-[SGA]-[GR]-x-R-x-[SGAWRV]-C-x(2)-[IV]	0.0473373	8.80176
PS00075	[LVAGC]-[LIF]-G-x(4)-[LIVMF]-P-W-x(4,5)-[DE]-x(3)-[FYIV]-x(3)-[STIQ]	0.047619	8.78463
PS01082	[CAS]-x(4)-[IVA]-P-[FY]-x(2)-[LIVM]-x-[GSQNK]-[KRQ]-x(2)-L-G	0.047619	6.78463
PS00719	N-x-[LIVMFYWD]-R-[STACN](2)-H-Y-P-x(4)-[LIVMFYWS](2)-x(3)-[DN]-x(2)-G-[LIVMFYW](4)	0.0486322	8.3386
PS00859	[DENGQST]-[LIVMPF]-[LIVM]-x(1,2)-[KRNQELD]-[DENKGS]-[LIVM]-x(3)-[STG]-x-C-[EP]-H-H	0.0486726	8.72149
PS00135	[DNSTAGC]-[GSTAPIMVQH]-x(2)-G-[DE]-S-G-[GS]-[SAPHV]-[LIVMFYWH]-[LIVMFYSTANQH]	0.0487805	8.7151
PS01064	[LIVFMYWA]-E-F-W-[QHGENRAMVYLCF]-x(4)-[RW]-[LIVMK]-[HN]-[DNESIT]-R	0.0487805	8.7151
PS00167	[LIVM]-E-[LIVM]-[GQ]-x-[PALT]-[FYCHTWP]-[STPK]-[DEKY]-[PA]-[LIVMYGK]-[SGALIMY]-[DE]-[GN]	0.0490566	8.69882
PS01334	[LIVF]-x-[GSAVC]-x-[LIVM]-S-x-[STAD]-A-G-x-[FY]-[LIVN]-C-[DNS]	0.0497738	8.65694
PS00191	[FY]-[LIVMK]-{I}-{Q}-H-P-[GA]-G	0.05	8
PS00373	G-x-[STMC]-[IVTL]-x-[FYWVQELKR]-[VMAT]-x-[DEVMKAI]-x-[LIVMY]-D-x-G-x(2)-[LIVTYA]-x(6)-[LIVM]	0.05	8.64386
PS00358	[LIVM]-x(2)-[LIVM]-[STAVC]-[GE]-[QV]-x(2)-[LIVMA]-x-[STC]-x-[STAG]-[KRH]-x-[STA]	0.0502513	8.62939
PS00844	[LIVAMSFT]-x(3)-[GAHDVSI]-x-[GSAIVCT]-R-[LIVMCAFST]-[DE]-[LIVMFAYGT]-[LIVMFAR]-x(7,12)-[LIVWCAF]-x-[EK]-[LIVAPMT]-N-[STPA]-x-P-[GA]	0.0502513	8.62939
PS00333	E-G-[LIVMA]-[LIVM]-[LIVMA]-[KR]-x(5,8)-[YW]-[QNEKTI]-x(2,6)-[KRH]-x(3,5)-K-[LIVMFY]-K	0.0504202	8.36865
PS00615	C-[LIVMFYATG]-x(5,12)-[WL]-{T}-[DNSR]-{C}-{LI}-C-x(5,6)-[FYWLIVSTA]-[LIVMSTA]-C	0.0506329	8.60756
PS00012	[DEQGSTALMKRH]-[LIVMFYSTAC]-[GNQ]-[LIVMFYAG]-[DNEKHS]-S-[LIVMST]-{PCFY}-[STAGCPQLIVMF]-[LIVMATN]-[DENQGTAKRHLM]-[LIVMWSTA]-[LIVGSTACR]-{LPIY}-{VY}-[LIVMFA]	0.0507812	7.4292
PS01199	[IMGV]-x(2)-[LIVA]-x(2,3)-[LIVMY]-[GAS]-x(2)-[LMSF]-[GSNH]-[PTKR]-[KRAVG]-[GN]-x-[LIMF]-P-[DENSTKQPRAGVI]	0.0508475	8.59536
PS00302	[PT]-G-K-H-G-x-A-K	0.0510949	8.58135
PS00696	[LI]-Y-[LIVM]-[AT]-x-[GA]-[IV]-[SD]-G-x-[IV]-Q-[HP]-x(2)-G-x(6)-[IV]-x-A-[IV]-N	0.0511182	8.58004
PS00766	[EQLT]-x-[EQKDS]-[LIVM](2)-x(2)-[LIVM]-x(2)-[LIVMY]-N-x-[DNS]-x(5)-[LIVMF](3)-Q-[LM]-P-[LVI]	0.0511945	8.57573
PS00593	L-[IV]-A-H-[STACH]-Y-[STV]-[RT]-Y-[LIVM]-G	0.0514019	8.56407
PS01094	[PA]-[ASTPV]-R-[SACVF]-x-[LIVMFY]-x(2)-[GSAKR]-x-[LMVA]-x(5,8)-[LIVM]-E-[MI]	0.0516796	6.54852
PS00261	C-[STAGM]-G-[HFYL]-C-x-[ST]	0.0526316	8.49586
PS01264	[LIVMFYWE]-H-[PADHL]-[DENQRS]-[GSE]-x(3)-G-x(2)-[WL]-[ML]-x(3)-[IVA]-x-F	0.0529101	8.48063
PS00252	[FYH]-[FY]-x-[GNRCDS]-[LIVM]-x(2)-[FYL]-L-x(7)-[CY]-[AT]-W	0.0529412	8.47893
PS01220	[FYL]-x-[LVM]-[LIVF]-x-[TIVM]-[DC]-P-D-x-P-[SNG]-x(10)-H	0.0531915	8.46532
PS00819	[LIVMFY]-[DH]-x-[LIVM]-[GA]-E-R-x(3)-[LIF]-[GDN]-x(2)-[PA]	0.0535714	8.44478
PS01251	[GSTA]-[LIVMF]-x-[LIVMAS]-x-[GSAVI]-[LIVM]-[DS]-x-[NSAED]-[HKRNS]-[VIT]-x-[LMYF]-[VIGAL]-x-[LIVMF]-x-[LIVM]-x(4)-F	0.0540541	8.41891
PS00295	[FY]-R-Y-G-x-[DE](2)-x-[DE]-[LIVM](2)-G-[LIVM]-x-F-x-[RK]-[DEQ]-[LIVM]	0.0542495	8.40849
PS01259	[LIVAT]-x(3)-L-[KARQ]-x-[IVAL]-G-D-[DESG]-[LIMFV]-[DENSHQ]-[LVSHRQ]-[NSR]	0.0547264	8.20284
PS00266	C-x-[STN]-x(2)-[LIVMFYS]-x-[LIVMSTA]-P-x(5)-[TALIV]-x(7)-[LIVMFY]-x(6)-[LIVMFY]-x(2)-[STACV]-W	0.0558659	8.32378
PS00794	[KRHD]-x-[GA]-[PSAE]-R-x(2)-D-[LIV]-D-[LIVM](2)	0.0559006	8.32198
PS00214	[GSAIVK]-{FE}-[FYW]-x-[LIVMF]-x(2)-{K}-x-[NHG]-[FY]-[DE]-x-[LIVMFY]-[LIVM]-{N}-{G}-[LIVMAKR]	0.057623	8.0482
PS00372	[DENQ]-x(6)-[LIVMF]-[GA]-x(2)-[LIVM]-A-[LIVM]-P-H-[GAC]	0.0584416	8.19372
PS00635	[LIVMFY]-[APN]-x-[DNS]-[KREQ]-E-[STR]-[LIVMAR]-x-[FYWTE]-x-[NCS]-[LIVM]-x(2)-[LIVM]-P-[PAS]	0.0588235	8.17493
PS00170	[FY]-x(2)-[STCNLVA]-x-[FV]-H-[RH]-[LIVMNS]-[LIVM]-x(2)-F-[LIVM]-x-Q-[AGFT]-G	0.0591133	8.16075
PS00657	[KR]-P-[PTQ]-[FYLVQH]-S-[FY]-x(2)-[LIVM]-x(3,4)-[AC]-[LIM]	0.0594059	6.1465
PS00893	G-x(5)-E-x(4)-[TAGCV]-[LIVMACF]-x-R-[EL]-[LIVMFGSTA]-x-[EA]-E-x-[GNDTHR]	0.0595238	8.14078
PS00464	[RKQN]-x(2)-{G}-x-[RH]-[GAS]-x-G-[KRQS]-x(8)-{L}-[HDN]-[LIVM]-{A}-[LIVMS]-x-[LIVM]	0.0596026	7.79711
PS00813	[DE]-[IFYL]-x(2)-F-[KRL]-x(2)-[LIVM]-x-P-x-W-E-[DVA]-x(5)-G-G-[KR]-W	0.059633	8.13549
PS00021	[FY]-C-[RH]-[NS]-x(7,8)-[WY]-C	0.06	8.11779
PS01131	[LIVMAC]-[LIVMFYWT]-[DE]-x-G-[STAPVLCG]-G-x-[GAS]-x-[LIVMF]-[ST]-x(2,3)-[LIVMA]-x(5,8)-[LIVMYF]-x-[STAGVLC]-[LIVMFYHCS]-E-x-D	0.06	7.91872
PS01128	[KR]-x(2)-E-x(3)-[LIVMF]-x(8,12)-[LIVMF](2)-[SA]-x-G(3)-x-[LIVMFG]	0.060241	8.10622
PS01155	[GSTENA]-x-[LIVMF]-P-x(5)-[LIVMW]-x(2,3)-[LI]-[PAS]-G-[IV]-[GA]-x(3)-[GAC]-x(2,3)-[LIVMA]-x(1,2)-[GSALVI]-[LIVMFYW]-[GANKD]	0.0611354	8.0637
PS00018	D-{W}-[DNS]-{ILVFYW}-[DENSTG]-[DNQGHRK]-{GP}-[LIVMC]-[DENQSTAGC]-x(2)-[DE]-[LIVMFYW]	0.0620769	8.13309
PS00371	G-x(2)-[LIVMFA]-[LIVMF](2)-H-[LIVMF]-G-[LIVMF]-x-T-[LIVA]	0.0628931	7.98191
PS00451	G-x(2)-[LIVMF]-x(4)-E-x(2,3)-[CSTAENV]-x(8,9)-[GNDS]-[GS](2)-[CS]-x(2)-[KT]-x(4)-[FY]	0.0628931	7.6779
PS01260	[DS]-[NT]-R-[AE]-[LI]-V-x-[KD]-[FY]-[LIV]-[GHS]-Y-K-L-[SR]-Q-[RK]-G-[HY]-x-[CW]	0.0630182	5.97617
PS00452	[GD]-[VI]-[LIVM]-x(0,1)-[GS]-x(5)-[FY]-x-[LIVM]-[FYWL]-[GS]-[DNTHKWE]-[DNTAS]-[IV]-[DNTAY]-x(5)-[DEC]	0.0634146	7.95808
PS01283	[LQI]-W-x(2)-[FCL]-x(3,4)-[NT]-E-[MQ]-[LIVNM]-[LIV]-[TLF]-x(2)-[GR]-[RG]-[KRQM]	0.0634921	7.95456
PS01066	[DEH]-[LIVMF]-[LIVMFC]-[LIVMF]-R-[STPV]-[SGAC]-[GEN]-x(1,2)-R-x-S-x-[FY]-[LMFV]-[LIPMVT]-[YWL]	0.0642202	7.92166
PS00522	G-[SG]-[LFY]-x-R-[GE]-x(3)-[SGCL]-x-D-[LIVM]-D-[LIVMFY](3)-x(2)-[SAP]	0.065	7.88683
PS00045	[GSK]-F-x(2)-[LIVMF]-x(4)-[RKEQA]-x(2)-[RST]-x(1,2)-[GA]-x-[KN]-P-x-[TN]	0.0668317	6.63672
PS00550	H-F-x(2)-[EQ]-[ENQ]-x(2)-[LMF]-x(4,7)-[FY]-x(5,6)-H-x(3)-[HR]	0.0672269	7.78964
PS01285	[GASP]-W-x(7,15)-[FYW]-[LIV]-x-[LIVFA]-[GSTDEN]-x(6)-[LIVF]-x(2)-[IV]-x-[LIVT]-[QKMT]-G	0.0679012	7.76084
PS00475	[KR]-[LIVM](2)-[GASL]-x-[GT]-x-[LIVMA]-x(2,5)-[LIVMF]-x-[LIVMF]-x(3,4)-[LIVMFCA]-[ST]-x(2)-A-x(3)-[LIVM]-x(3)-G	0.0680628	7.52302
PS01282	[HKEPILVY]-x(2)-R-x(3,7)-[FYW]-x(11,14)-[STAN]-G-[LMF]-x-[FYHDA]-x(4)-[DESL]-x(2,3)-C-x(2)-C-x(6)-[WA]-x(9)-H-x(4)-[PRSD]-x-C-x(2)-[LIVMA]	0.0681818	6.57901
PS00658	W-[QKR]-[NSD]-[SA]-[LIV]-R-H	0.0693069	7.70171
PS01350	S-[DN]-[GA]-D-[LIVAP]-[LIVAG]-x-H-[STAC]-x(2)-[DNT]-[SAG]-x(2)-[SGA]	0.0696203	7.6887
PS00985	C-G-x(2)-[LIY]-x(4)-G-x-I-x(9)-C-x-W-T	0.0701754	7.66578
PS00280	F-x(2)-{I}-G-C-x(6)-[FY]-x(5)-C	0.0703125	7.3203
PS00426	C-x(4)-[SAGDV]-x(4)-[SPAL]-[LF]-x(2)-C-[RH]-x-[LIVMFYA](2)-x(3,4)-C	0.0703125	7.43809
PS00520	[KQS]-x(4)-C-[QYCS]-x(4)-[LIVM](2)-x-[FLR]-[FYT]-[LMVR]-x-[DERTI]-[IV]-[LMF]	0.0709677	7.63339
PS00345	L-[FYW]-[QEDH]-F-[LI]-[LVQK]-{N}-[LI]-L	0.0714286	7.61471
PS00053	[GE]-x(2)-[LIV](2)-[STY]-[ST]-{A}-x-G-[LIVM](2)-x(4)-[AG]-[KRHAYIL]	0.0724638	7.57319
PS00825	[IV]-Q-S-x-D-[LIVM]-x-A-[FWM]-[DNQS]-K-[LIVM]	0.0732601	5.54166
PS00049	[GA]-[LIV](3)-x(9,10)-[DNS]-G-x(4)-[FY]-x(2)-[NT]-x(2)-V-[LIV]	0.0735294	7.53107
PS00768	[KH]-[IV]-L-[DN]-x(3)-G-x-P-[AG]-x(2)-[LIVM]-x-[IV]	0.075	7.47393
PS00888	[LIVM]-[VIC]-x-{H}-G-[DENQTA]-x-[GAC]-{L}-x-[LIVMFY](4)-x(2)-G	0.0763359	7.42299
PS00889	[LIVMF]-G-E-x-[GAS]-[LIVM]-x(5,11)-R-[STAQ]-A-x-[LIVMA]-x-[STACV]	0.0763359	7.42299
PS00189	[GDN]-x(2)-[LIVF]-x(3)-{VH}-{M}-[LIVMFCA]-x(2)-[LIVMFA]-{LDFY}-{KPE}-x-K-[GSTAIVW]-[STAIVQDN]-x(2)-[LIVMFS]-x(5)-[GCN]-x-[LIVMFY]	0.0765306	6.88957
PS00634	[IVTAS]-[LIVM]-x(2)-[LF]-x-[LI]-x-[KRHQEG]-x(2)-[STNQH]-x-[IVTR]-x(10)-[LMSN]-[LIV]-x(2)-[LIVA]-x(2)-[LMFY]-[IVT]	0.0769231	7.40088
PS01111	[ST]-x-[FY]-E-x-[AT]-R-x-[LIVM]-[GSA]-x-R-[SA]-x-Q	0.0787402	7.33351
PS01080	[LVMENQ]-[FTLS]-x-[GSDECQ]-[GLPCKH]-x(1,2)-[NST]-[YW]-G-[RK]-[LIV]-[LIVC]-[GAT]-[LIVMF](2)-x-F-[GSAEC]-[GSARY]	0.079602	7.3021
PS00638	[ST]-x(3)-G-[DY]-G-[KR]-[IV]-[FW]-[LIVM]-x(2)-[LIVM]	0.079646	7.30051
PS01148	[LIV]-[DEN]-x(2)-[TAG]-x(2)-C-P-x-[PT]-x-[LIVMF]-x(11)-[GN]	0.08	7.28771
PS00287	[GSTEQKRV]-Q-[LIVT]-[VAF]-[SAGQ]-G-{DG}-[LIVMNK]-{TK}-x-[LIVMFY]-{S}-[LIVMFYA]-[DENQKRHSIV]	0.0813008	7.24117
PS00598	[FYL]-x-[LIVMC]-[KR]-W-x-[GDNR]-[FYWLME]-x(5,6)-[ST]-W-[ESV]-[PSTDEN]-x(2,3)-[LIVMC]	0.0814815	5.23477
PS00150	[LIV]-x-G-x-V-Q-[GH]-V-x-[FM]-R	0.0816327	7.22942
PS00151	G-[FYW]-[AVC]-[KRQAM]-N-x(3)-G-x-V-x(5)-G	0.0816327	7.22942
PS00282	C-x(4)-{C}-x(2)-C-x-{A}-x(4)-Y-x(3)-C-x(2,3)-C	0.0819672	7.21762
PS01213	F-[LF]-x(4)-[GE]-G-[PAT]-x(2)-[YW]-x-[GSE]-[KRQAE]-x(1,5)-[LIVM]-x(3)-H	0.0826446	7.19387
PS01158	[DE]-P-[CLV]-[APT]-x(3)-[LIVM]-x-S-[IS]-[GT]-x-[LIVM]-[GST]	0.0847458	7.12143
PS00272	G-C-x(1,3)-C-P-x(8,10)-C-C-x(2)-[PDEN]	0.0852564	6.90437
PS00648	[LIVMFYSNAD]-x(2)-A-x(2)-R-[NH]-[KRQLYAT]-[LIVMFSA]-[KRA]-R-x-[LIVMTA]-[KR]	0.0854701	7.09687
PS00986	C-x-K-E-x-[LIVM]-E-[LIVM]-x-[DE]-x(3)-[GSE]-x(5)-K-x-C	0.0877193	7.02192
PS00945	H-x-P-E-x-H-[IV]-L-L-F-[KR]	0.0882353	7.005
PS00369	G-[LIVM]-H-[STAV]-R-[PAS]-[GSTA]-[STAMVN]	0.0898876	6.95147
PS00362	[LIVM]-x(2)-H-[LIVMFY]-x(3)-{S}-x-D-x(2)-[STAGN]-x(3)-[LF]-x(2)-{A}-x(6)-[LIVM]-x(2)-[FY]	0.0909091	6.91886
PS00597	[LIVM]-[PA]-x(2)-C-x(1,2)-[LIVM]-x(1,2)-[LIVMST]-x-[LIVMFY]-x(1,2)-[LIVMF]-[STRD]-x(3)-[DN]-C-x(2)-[LIVM]	0.0916667	6.06484
PS00769	[YWF]-[TH]-[IVT]-[AP]-x(2)-[LIVM]-[STA]-[PQ]-[FYWG]-[GS]-[FY]-[QST]	0.0916667	6.89492
PS01344	[IV]-[LIVF]-[NS]-[KRTAVSL]-[QH]-x-[PAVS]-x(2)-[EQ]-[LIVM]-W-x-[STA]-[STAD]	0.092437	6.87077
PS00478	C-x(2)-C-x(15,21)-[FYWHPCR]-H-x(2)-[CH]-x(2)-C-x(2)-C-x(3)-[LIVMF]	0.0930233	6.85253
PS00518	C-x-H-x-[LIVMFY]-C-x(2)-C-[LIVMYA]	0.09375	6.83007
PS00689	[PA]-V-A-x(2)-C-x-C-x(2)-C-x(4)-[STDAI]-[DEY]-C-x(6,8)-[PGSTAVMI]-x(2)-C	0.0964912	6.74692
PS00633	[STANVFHG]-x(2)-[FAS]-x(4)-[DNSPAKT]-x(0,7)-[DENQTFG]-Y-[HFYLRKT]-x(2)-[LIVMFY]-x(3)-[LIVM]-x(4)-[LIVM]-x(6,10)-Y-x(12,13)-[LIVM]-x(2)-N-[SACF]-x(2)-[FY]	0.0965517	6.74511
PS00249	P-[PSR]-C-V-x(3)-R-C-[GSTA]-G-C-C	0.0980392	6.70099
PS00027	[LIVMFYG]-[ASLVR]-x(2)-[LIVMSTACN]-x-[LIVM]-{Y}-x(2)-{L}-[LIV]-[RKNQESTAIY]-[LIVFSTNKH]-W-[FYVC]-x-[NDQTAH]-x(5)-[RKNAIMW]	0.0982143	6.01698
PS00346	[RKHN]-x(2)-M-x-Y-[DENQ]-x-[LIVM]-[STAG]-R-[STAG]-[LI]-R-x-Y	0.0982143	6.56162
PS00636	[FY]-{GL}-x-[LIVMA]-{IP}-x(2)-[FYWHNT]-[DENQSA]-x-L-x-[DN]-x(3)-[KR]-{F}-{P}-[FYI]	0.1	6.64386
PS00652	C-x(4,6)-[FYH]-x(5,10)-C-x(0,2)-C-x(2,3)-C-x(7,11)-C-x(4,6)-[DNEQSKP]-{PD}-{CP}-C	0.102484	4.48426
PS00271	C-C-x(5)-R-x(2)-[FY]-x(2)-C	0.104167	6.52607
PS00303	[LIVMFYW](2)-x(2)-[LKQ]-D-x(3)-[DN]-x(3)-[DNSG]-[FY]-x-[ES]-[FYVC]-x(2)-[LIVMFS]-[LIVMF]	0.106796	6.17913
PS00940	[KRGAQS]-x-C-x(3)-[SVA]-x(2)-[FYWH]-x(1,2)-[GF]-x-C-x(5)-C-x(3)-C	0.108844	4.39934
PS00202	[LIVM]-x-{G}-{R}-W-x-C-P-x-C-[AGD]	0.111111	6.33985
PS00041	[KRQ]-[LIVMA]-x(2)-[GSTALIV]-{FYWPGDN}-x(2)-[LIVMSA]-x(4,9)-[LIVMF]-x-{PLH}-[LIVMSTA]-[GSTACIL]-{GPK}-{F}-x-[GANQRF]-[LIVMFY]-x(4,5)-[LFY]-x(3)-[FYIVA]-{FYWHCM}-{PGVI}-x(2)-[GSADENQKR]-x-[NSTAPKL]-[PARL]	0.113027	4.01554
PS00285	[FYW]-P-[EQH]-[LIV](2)-G-x(2)-[STAGV]-x(2)-A	0.114286	6.25857
PS01248	C-x(1,2)-C-x(5)-G-x(2)-C-x(2)-C-x(3,4)-[FYW]-x(3,15)-C	0.114754	6.24676
PS00782	G-[KR]-x(3)-[STAGN]-{S}-[LIVMYA]-[GSTA](2)-[CSAV]-[LIVM]-[LIVMFY]-[LIVMA]-[GSA]-[STAC]	0.117073	6.18904
PS00601	W-x-[DNH]-x(5)-[LIVF]-x-[IV]-P-W-x-H-x(9,10)-[DE]-x(2)-[LIVF]-F-[KRQ]-x-[WR]-A	0.117117	6.18795
PS00471	C-x-C-[LIVMS]-x(4,6)-[LIVMFY]-x(2)-[RKSEQNA]-x-[LIVM]-x(2)-[LIVMA]-x(5)-[STAG]-x(2)-C-x(3)-[EQ]-[LIVM](2)-x(9,10)-C-[LV]-[DN]	0.117845	4.69614
PS00223	[TG]-[STV]-x(8)-[LIVMF]-x(2)-R-x(3)-[DEQNH]-x(2)-{S}-x(4)-[IFY]-x(7)-[LIVMF]-x(3)-[LIVMF]-x(5)-{I}-x(5)-[LIVMFA]-x(2)-[LIVMF]	0.118679	6.02146
PS01138	C-x(3)-C-x(6,9)-[GAS]-K-C-[IMQT]-x(3)-C-x-C	0.120889	5.37505
PS00427	C-x(2)-[GS]-x-C-C-x(1,2)-[NQRSEKD]-C-x-[FMYLVI]-x(6)-C-[RKNQ]	0.121622	6.07906
PS00031	C-x(2)-C-x(1,2)-[DENAVSPHKQT]-x(5,6)-[HNY]-[FY]-x(4)-C-x(2)-C-x(2)-F(2)-x-R	0.121951	6.07125
PS00463	[GASTPV]-C-x(2)-C-[RKHSTACW]-x(2)-[RKHQ]-x(2)-C-x(5,12)-C-x(2)-C-x(6,8)-C	0.122449	4.05949
PS01047	[LIVNS]-x-{L}-[LIVMFA]-x-C-x-[STAGCDNH]-C-x(3)-[LIVFG]-{LV}-x(2)-[LIV]-x(9,11)-[IVA]-x-[LVFYS]	0.125	6
PS00681	[LIVMFY]-x-P-[ILT]-x-[DEN]-[KR]-[LIVMFA](3)-[KREQS]-x(8,9)-[SG]-x-[LIVMFY](3)	0.127451	5.46196
PS00025	[KRH]-x(2)-C-x-[FYPSTV]-x(3,4)-[ST]-x(3)-C-x(4)-C-C-[FYWH]	0.129032	5.90839
PS01110	H-[NQEIVMYD]-[LIVMYAS]-V-P-[EKT]-H-x(2)-[LIVM]-x(2)-[DESAG]-[ET]	0.12987	5.88972
PS01253	C-x(6,8)-[LFY]-x(5)-[FYW]-x-[RK]-x(8,10)-C-x-C-x(6,9)-C	0.132075	5.84113
PS01262	[IMVALH]-x-G-x-[GSDENK]-[KRHFW]-x(4)-[CL]-x-D-G-x(2)-[RY]-x(2)-[RH]-[IL]-x-G	0.13253	5.83122
PS00585	G-[KRQEA]-x(3)-[FYVIM]-x-[ACVTI]-x(2)-[LIVMA]-[LIVMAT]-[AG]-[DN]-x(2,3)-G-x-[LIVMA]-[GS]-x-[SAG]-x(5,6)-[DEQGHS]-[LIVMARFY]-x(2,3)-[AS]-[LIVMFRY]	0.13278	5.63956
PS01177	[CSH]-C-x(2)-[GAP]-x(7,8)-[GASTDEQR]-C-[GASTDEQL]-x(3,9)-[GASTDEQN]-x(2)-[CE]-x(6,7)-C-C	0.135135	5.77505
PS01112	[LIVMFD]-[LIVMFP]-P-[LIVM]-x-C-[FL]-[ST]-C-G	0.136364	5.40909
PS00035	[RKQ]-R-[LIM]-x-[LF]-G-[LIVMFY]-x-Q-x-[DNQ]-V-G	0.140845	5.65564
PS00352	[FYKH]-G-[FL]-[IL]-x(6,7)-[DER]-[LIVM]-[FQ]-x-H-x-[STKR]-x-[LIVMFYC]	0.142857	5.61471
PS00299	K-x(2)-[LIVM]-x-[DESAK]-x(3)-[LIVM]-[PAQ]-x(3)-Q-x-[LIVM]-[LIVMC]-[LIVMFY]-x-G-x(4)-[DE]	0.144737	5.57699
PS00944	Y-S-x-[KR]-Y-x-[DE](2)-x-[FY]-E-Y-R-H-V-x-[LV]-[PT]-[KRP]	0.147059	5.53107
PS00479	H-x-[LIVMFYW]-x(8,11)-C-x(2)-C-x(3)-[LIVMFC]-x(5,10)-C-x(2)-C-x(4)-[HD]-x(2)-C-x(5,9)-C	0.151515	5.44493
PS00622	[GDC]-x(2)-[NSTAVY]-x(2)-[IV]-[GSTA]-x(2)-[LIVMFYWCT]-x-[LIVMFYWCR]-x(3)-[NST]-[LIVM]-x(2)-{T}-x(2)-[NRHSA]-[LIVMSTA]-x(2)-[KR]	0.15942	5.29819
PS00286	C-P-x(5)-C-x(2)-[DN]-x-D-C-x(3)-C-x-C	0.166667	4
PS00344	C-x-[DNEHQSTI]-C-x(4,6)-[ST]-x(2)-[WM]-[HR]-[RKENAMSLPGQT]-x(3,4)-[GNEP]-x(3,6)-C-[NES]-[ASNR]-C	0.169014	5.12957
PS00465	S-Q-[STK]-[TA]-I-[SC]-R-[FH]-[ET]-x-[LSQ]-x(0,1)-[LIR]-[ST]	0.169014	5.12957
PS00356	[LIVM]-x-[DE]-[LIVM]-A-x(2)-[STAGV]-x-V-[GSTP]-x(2)-[STAG]-[LIVMA]-x(2)-[LIVMFYAN]-[LIVMC]	0.169231	5.12587
PS00434	L-x(3)-[FY]-K-H-x-N-x-[STAN]-S-F-[LIVM]-R-Q-L-[NH]-x-Y-x-[FYW]-[RKH]-K-[LIVM]	0.169811	5.11599
PS00265	[FY]-x(3)-[LIVM]-x(2)-Y-x(3)-[LIVMFY]-x-R-x-R-[YF]	0.194444	4.72514
PS00968	[LIVFAG]-x-[GASV]-[LIVFA]-x-[IV]-H-x(3)-[LIVM]-[GSTAE]-[STANH]-x(1,3)-[STN]-W-[LIVMFYW]	0.196429	4.42084
PS00026	C-x(4,5)-C-C-S-x(2)-G-x-C-G-x(3,4)-[FYW]-C	0.2	4.64386
PS00023	C-x(2)-P-F-x-[FYWIV]-x(7)-C-x(8,10)-W-C-x(4)-[DNSR]-[FYW]-x(3,5)-[FYW]-x-[FYWI]-C	0.20339	4.59536
PS00351	Y-x-[PK]-x(2)-[IF]-x(2)-[LIVM](2)-x-[KRH]-x(3)-P-[RKQ]-x(3)-L-[LIVM]-F-x-[STN]-G-[KR]-[LIVMA]-x(3)-G-[TAGL]-[KR]-x(7)-[AGCS]-x(7)-[LIVMF]	0.207254	4.54106
PS01209	C-[VILMA]-x(5,6)-C-[DNH]-x(3)-[DENQHT]-C-x(3,4)-[STADEW]-[DEH]-[DE]-x(1,5)-C	0.208333	4.37807
PS01081	[GS]-[LIVMFYSP]-x(2,3)-[TS]-[LIVMTA]-x(2)-[LIVM]-x(5)-[LIVQSA]-[STAGENQH]-x-[GPART]-x-[LIVMFA]-[FYSTNRH]-x-[HFYRA]-[FVW]-x-[DNSTKAG]-[KQMT]-x(2,3)-[LIVM]	0.217391	4.2042
PS00466	C-x(2)-C-x(9)-[LIVMQSART]-[QH]-[STQLMI]-[RA]-[SACR]-x-[DE]-[DET]-[PGSEAM]-x(6)-C-x(2,5)-C-x(3)-[FWE]	0.220339	4.36441
PS00350	[RGS]-x-[RKS]-x(5)-[IL]-x-[DNGSK]-x(3)-[KR]-x(2)-T-[FY]-x-[RK](3)-x(2)-[LIVM]-x-[KE]-K-[AT]-x-[EQ]-[LIVM]-[STA]-x-L-x(4)-[LIVM]-x-[LIVM]-[LIVMT]-[LIVM]-x(6)-[LIVMFC]-x(2)-[FYLS]	0.282353	3.64886
PS00270	C-x-C-x(4)-D-x(2)-C-x(2)-[FY]-C	0.285714	3.61471
PS00260	[YH]-[STAIVGD]-[DEQ]-[AGF]-[LIVMSTE]-[FYLR]-x-[DENSTAK]-[DENSTA]-[LIVMFYG]-x(8)-{K}-[KREQL]-[KRDENQL]-[LVFYWG]-[LIVQ]	0.448276	2.31508
