# Supplementary material for: Motif-Aware PRALINE: Improving the alignment of motif regions
Source: PLoS Comput Biol. 2018 Nov 1;14(11):e1006547. doi: 10.1371/journal.pcbi.1006547 (PMC6233922; doi:10.1371/journal.pcbi.1006547)
Supplement: S5 Table — One row in the table contains the motif and SP scores for one pair of a BAliBASE family and a value of α. (XLSX) [file pcbi.1006547.s019.xlsx]

## Sheet: Sheet1
alpha	balibase	sp_score	motif_score
0	BBA0095	0.58125	0.0190734
35	BBA0095	0.392987	0.0242464
100	BBA0095	0.249688	0.039169
5	BBA0095	0.554673	0.0170109
40	BBA0095	0.489606	0.0239422
10	BBA0095	0.569124	0.0182454
45	BBA0095	0.377986	0.0266004
15	BBA0095	0.599702	0.0206311
50	BBA0095	0.399509	0.0275214
20	BBA0095	0.577223	0.0214965
25	BBA0095	0.571777	0.0215969
30	BBA0095	0.436042	0.0207395
0	BBA0094	0.856964	0.0278884
35	BBA0094	0.765378	0.0314387
100	BBA0094	0.281205	0.0514807
5	BBA0094	0.857261	0.0285885
40	BBA0094	0.691029	0.0337013
10	BBA0094	0.850522	0.0283349
45	BBA0094	0.625622	0.0342911
15	BBA0094	0.858611	0.0291833
50	BBA0094	0.571019	0.0353527
20	BBA0094	0.836514	0.0295709
25	BBA0094	0.809656	0.0297292
30	BBA0094	0.799785	0.0304727
0	BBA0097	0.772566	0.0228014
35	BBA0097	0.683583	0.0267613
100	BBA0097	0.342484	0.0445085
5	BBA0097	0.754224	0.0237886
40	BBA0097	0.576776	0.0268658
10	BBA0097	0.77329	0.0221899
45	BBA0097	0.529016	0.0285974
15	BBA0097	0.758042	0.0236605
50	BBA0097	0.511704	0.0313247
20	BBA0097	0.73409	0.0252994
25	BBA0097	0.733893	0.0264413
30	BBA0097	0.701972	0.0275152
0	BBA0096	0.649671	0.0158016
35	BBA0096	0.565376	0.0323077
100	BBA0096	0.321339	0.0498126
5	BBA0096	0.635779	0.0175895
40	BBA0096	0.5581	0.0357615
10	BBA0096	0.625148	0.0206533
45	BBA0096	0.58819	0.0399194
15	BBA0096	0.637279	0.0224878
50	BBA0096	0.52694	0.0429872
20	BBA0096	0.647711	0.0244692
25	BBA0096	0.644618	0.0273303
30	BBA0096	0.626595	0.0305556
0	BBA0158	0.712915	0.0488069
35	BBA0158	0.581999	0.0741471
100	BBA0158	0.409539	0.118189
5	BBA0158	0.70689	0.0509198
40	BBA0158	0.578441	0.0770912
10	BBA0158	0.705566	0.0568534
45	BBA0158	0.580023	0.0874762
15	BBA0158	0.706163	0.0585215
50	BBA0158	0.544504	0.0893211
20	BBA0158	0.708902	0.0619804
25	BBA0158	0.634677	0.0660413
30	BBA0158	0.621641	0.0689807
0	BBA0159	0.566116	0.0565476
35	BBA0159	0.47246	0.084208
100	BBA0159	0.232031	0.134907
5	BBA0159	0.56991	0.0566275
40	BBA0159	0.430803	0.0858142
10	BBA0159	0.573184	0.0627363
45	BBA0159	0.406363	0.0925914
15	BBA0159	0.554522	0.0651714
50	BBA0159	0.396946	0.0993129
20	BBA0159	0.535456	0.0654545
25	BBA0159	0.520126	0.0712281
30	BBA0159	0.487405	0.0716063
0	BBA0093	0.953735	0.0593858
35	BBA0093	0.922121	0.0673909
100	BBA0093	0.721807	0.0862045
5	BBA0093	0.957811	0.0593858
40	BBA0093	0.908652	0.0687354
10	BBA0093	0.956881	0.0615404
45	BBA0093	0.898709	0.070546
15	BBA0093	0.950113	0.0612784
50	BBA0093	0.89493	0.07056
20	BBA0093	0.947056	0.0625633
25	BBA0093	0.94227	0.0652594
30	BBA0093	0.922524	0.0668067
0	BBA0092	0.849618	0.0305505
35	BBA0092	0.759683	0.0410112
100	BBA0092	0.442717	0.0482564
5	BBA0092	0.869173	0.0348432
40	BBA0092	0.698777	0.042224
10	BBA0092	0.840166	0.0348449
45	BBA0092	0.607896	0.0421046
15	BBA0092	0.865597	0.0379988
50	BBA0092	0.575008	0.0396165
20	BBA0092	0.864008	0.0399293
25	BBA0092	0.851406	0.0394756
30	BBA0092	0.846692	0.0390701
0	BBA0155	0.728113	0.0771288
35	BBA0155	0.529904	0.0962761
100	BBA0155	0.36123	0.165596
5	BBA0155	0.714004	0.0817469
40	BBA0155	0.526485	0.104474
10	BBA0155	0.726711	0.0870611
45	BBA0155	0.530697	0.113463
15	BBA0155	0.694273	0.0820505
50	BBA0155	0.475895	0.122059
20	BBA0155	0.709299	0.0868961
25	BBA0155	0.648658	0.0850496
30	BBA0155	0.616729	0.092075
0	BBA0156	0.673222	0.0229891
35	BBA0156	0.682746	0.0433266
100	BBA0156	0.406521	0.0676891
5	BBA0156	0.684401	0.024366
40	BBA0156	0.637069	0.0466535
10	BBA0156	0.675704	0.0287187
45	BBA0156	0.615477	0.0504631
15	BBA0156	0.688582	0.0295868
50	BBA0156	0.603628	0.055369
20	BBA0156	0.707041	0.0352916
25	BBA0156	0.684762	0.0405453
30	BBA0156	0.682464	0.0416667
0	BBA0157	0.75844	0.0257446
35	BBA0157	0.639222	0.0282784
100	BBA0157	0.334966	0.0369149
5	BBA0157	0.760812	0.026128
40	BBA0157	0.594944	0.0277379
10	BBA0157	0.745848	0.0259581
45	BBA0157	0.57399	0.0299511
15	BBA0157	0.737313	0.0262051
50	BBA0157	0.538895	0.0301703
20	BBA0157	0.725493	0.0269188
25	BBA0157	0.686002	0.0273377
30	BBA0157	0.680334	0.0278387
0	BBA0150	0.846673	0.0145396
35	BBA0150	0.65562	0.021732
100	BBA0150	0.338514	0.0396448
5	BBA0150	0.840646	0.0146405
40	BBA0150	0.629237	0.0221318
10	BBA0150	0.817985	0.0148925
45	BBA0150	0.568919	0.0211945
15	BBA0150	0.779028	0.016179
50	BBA0150	0.566225	0.0248705
20	BBA0150	0.792566	0.0169467
25	BBA0150	0.757888	0.0185626
30	BBA0150	0.705948	0.0203091
0	BBA0098	0.504718	0.0348993
35	BBA0098	0.381436	0.0776442
100	BBA0098	0.219795	0.16244
5	BBA0098	0.471564	0.034
40	BBA0098	0.38759	0.08025
10	BBA0098	0.479641	0.0399884
45	BBA0098	0.34441	0.0974291
15	BBA0098	0.487	0.0364219
50	BBA0098	0.270282	0.108605
20	BBA0098	0.451308	0.0466418
25	BBA0098	0.411462	0.0548497
30	BBA0098	0.391974	0.0622076
0	BBA0152	0.698126	0.0180642
35	BBA0152	0.581983	0.0230355
100	BBA0152	0.240732	0.0328735
5	BBA0152	0.709048	0.0206903
40	BBA0152	0.553677	0.0217919
10	BBA0152	0.707677	0.0197216
45	BBA0152	0.521993	0.0238683
15	BBA0152	0.711741	0.0205666
50	BBA0152	0.477519	0.0249696
20	BBA0152	0.645904	0.0211514
25	BBA0152	0.639307	0.021634
30	BBA0152	0.627763	0.023117
0	BBA0153	0.814104	0.0198645
35	BBA0153	0.529605	0.0214905
100	BBA0153	0.267556	0.0424389
5	BBA0153	0.812697	0.0200135
40	BBA0153	0.500729	0.0226653
10	BBA0153	0.799537	0.0212481
45	BBA0153	0.448856	0.0230925
15	BBA0153	0.759996	0.0208063
50	BBA0153	0.389124	0.0237876
20	BBA0153	0.777701	0.0217897
25	BBA0153	0.671644	0.0218076
30	BBA0153	0.546253	0.0194678
0	BBA0204	0.829621	0.165326
35	BBA0204	0.76598	0.187984
100	BBA0204	0.540616	0.217068
5	BBA0204	0.841585	0.165361
40	BBA0204	0.764707	0.191769
10	BBA0204	0.831403	0.166517
45	BBA0204	0.737978	0.19668
15	BBA0204	0.841535	0.169652
50	BBA0204	0.704605	0.198264
20	BBA0204	0.837716	0.176729
25	BBA0204	0.813125	0.180556
30	BBA0204	0.795662	0.185145
0	BBA0091	0.0933327	0.00652029
35	BBA0091	0.0582657	0.0115058
100	BBA0091	0.0417733	0.0221045
5	BBA0091	0.109278	0.00700236
40	BBA0091	0.0543542	0.0134714
10	BBA0091	0.0909921	0.00677686
45	BBA0091	0.0515721	0.0148176
15	BBA0091	0.0961427	0.00648894
50	BBA0091	0.0450982	0.0164722
20	BBA0091	0.102566	0.0070253
25	BBA0091	0.0749421	0.00847848
30	BBA0091	0.0503877	0.0104634
0	BBA0090	0.610535	0.0747364
35	BBA0090	0.42524	0.104637
100	BBA0090	0.282153	0.137366
5	BBA0090	0.629259	0.0801111
40	BBA0090	0.380849	0.108129
10	BBA0090	0.624083	0.0827854
45	BBA0090	0.372758	0.117362
15	BBA0090	0.566159	0.0810546
50	BBA0090	0.355334	0.121384
20	BBA0090	0.559769	0.0854558
25	BBA0090	0.45482	0.0832907
30	BBA0090	0.452931	0.10105
0	BBA0020	0.869255	0.155947
35	BBA0020	0.796769	0.177626
100	BBA0020	0.630041	0.215603
5	BBA0020	0.8674	0.158397
40	BBA0020	0.780325	0.175975
10	BBA0020	0.868615	0.173428
45	BBA0020	0.716167	0.181462
15	BBA0020	0.869992	0.186138
50	BBA0020	0.805243	0.194483
20	BBA0020	0.869976	0.186138
25	BBA0020	0.823121	0.177015
30	BBA0020	0.8253	0.177412
0	BBA0021	0.796273	0.0225414
35	BBA0021	0.569391	0.0324917
100	BBA0021	0.386947	0.0371439
5	BBA0021	0.804843	0.0243688
40	BBA0021	0.567275	0.0327357
10	BBA0021	0.848938	0.0278056
45	BBA0021	0.513267	0.0327444
15	BBA0021	0.821457	0.0300725
50	BBA0021	0.517739	0.0330966
20	BBA0021	0.720056	0.0265765
25	BBA0021	0.653859	0.0309732
30	BBA0021	0.606456	0.0318308
0	BBA0022	0.879798	0.0847013
35	BBA0022	0.809661	0.110709
100	BBA0022	0.518664	0.157342
5	BBA0022	0.850247	0.0849601
40	BBA0022	0.820049	0.122247
10	BBA0022	0.850041	0.0880888
45	BBA0022	0.68403	0.125118
15	BBA0022	0.830174	0.0894889
50	BBA0022	0.68403	0.125118
20	BBA0022	0.813036	0.105684
25	BBA0022	0.818054	0.110021
30	BBA0022	0.812683	0.11214
0	BBA0023	0.738984	0.0387897
35	BBA0023	0.766321	0.049585
100	BBA0023	0.356815	0.0594395
5	BBA0023	0.748416	0.0439323
40	BBA0023	0.717526	0.0512432
10	BBA0023	0.748092	0.0414155
45	BBA0023	0.696491	0.0500021
15	BBA0023	0.738052	0.043304
50	BBA0023	0.666464	0.0496145
20	BBA0023	0.709218	0.0449596
25	BBA0023	0.674334	0.0454407
30	BBA0023	0.687204	0.0477885
0	BBA0024	0.45207	0.0182774
35	BBA0024	0.429	0.0386133
100	BBA0024	0.245209	0.0566316
5	BBA0024	0.725328	0.0293102
40	BBA0024	0.413782	0.0393933
10	BBA0024	0.738362	0.0329617
45	BBA0024	0.37302	0.0414709
15	BBA0024	0.773563	0.032518
50	BBA0024	0.335361	0.0420452
20	BBA0024	0.479811	0.0336307
25	BBA0024	0.481853	0.0355975
30	BBA0024	0.464722	0.0357107
0	BBA0025	0.727932	0.0609204
35	BBA0025	0.673633	0.081951
100	BBA0025	0.475784	0.127203
5	BBA0025	0.72506	0.0650854
40	BBA0025	0.641721	0.0863863
10	BBA0025	0.731532	0.0666013
45	BBA0025	0.588875	0.0937695
15	BBA0025	0.723512	0.0694169
50	BBA0025	0.533467	0.0913121
20	BBA0025	0.717501	0.0732427
25	BBA0025	0.679003	0.0795564
30	BBA0025	0.655621	0.0783217
0	BBA0026	0.694063	0.0497732
35	BBA0026	0.584275	0.0608537
100	BBA0026	0.389253	0.0825341
5	BBA0026	0.673865	0.0558303
40	BBA0026	0.521607	0.0581283
10	BBA0026	0.669367	0.0548493
45	BBA0026	0.504107	0.0606841
15	BBA0026	0.559017	0.0527201
50	BBA0026	0.49908	0.0650747
20	BBA0026	0.653965	0.0608141
25	BBA0026	0.561375	0.060114
30	BBA0026	0.576516	0.0583649
0	BBA0027	0.735526	0.0154722
35	BBA0027	0.598219	0.0227148
100	BBA0027	0.26115	0.0454491
5	BBA0027	0.786626	0.016732
40	BBA0027	0.543549	0.0232515
10	BBA0027	0.732137	0.0161555
45	BBA0027	0.435067	0.0287968
15	BBA0027	0.738843	0.0174414
50	BBA0027	0.422623	0.0315024
20	BBA0027	0.699316	0.0201833
25	BBA0027	0.606693	0.0204855
30	BBA0027	0.631279	0.0215759
0	BBA0028	0.940227	0.227713
35	BBA0028	0.890758	0.249522
100	BBA0028	0.676429	0.31373
5	BBA0028	0.943845	0.231297
40	BBA0028	0.890668	0.250319
10	BBA0028	0.938491	0.227606
45	BBA0028	0.780026	0.268393
15	BBA0028	0.893883	0.240393
50	BBA0028	0.769767	0.27027
20	BBA0028	0.897724	0.237346
25	BBA0028	0.884083	0.243423
30	BBA0028	0.886301	0.243423
0	BBA0029	0.871631	0.089004
35	BBA0029	0.796229	0.113829
100	BBA0029	0.61424	0.164585
5	BBA0029	0.891635	0.089004
40	BBA0029	0.763222	0.118656
10	BBA0029	0.878507	0.0926344
45	BBA0029	0.772076	0.119486
15	BBA0029	0.856721	0.100937
50	BBA0029	0.765	0.121479
20	BBA0029	0.808015	0.10629
25	BBA0029	0.813798	0.107391
30	BBA0029	0.78687	0.108772
0	BBA0065	0.713618	0.0425524
35	BBA0065	0.655972	0.0478617
100	BBA0065	0.505496	0.0588131
5	BBA0065	0.7172	0.0441163
40	BBA0065	0.646202	0.0489771
10	BBA0065	0.713279	0.0451001
45	BBA0065	0.621959	0.0506412
15	BBA0065	0.701771	0.0458354
50	BBA0065	0.609495	0.050814
20	BBA0065	0.692917	0.0471056
25	BBA0065	0.679177	0.0482086
30	BBA0065	0.652199	0.0472948
0	BBA0053	0.711939	0.0224766
35	BBA0053	0.554969	0.0289184
100	BBA0053	0.290313	0.0566964
5	BBA0053	0.741915	0.0239589
40	BBA0053	0.545013	0.0307853
10	BBA0053	0.732086	0.0244713
45	BBA0053	0.491241	0.0335819
15	BBA0053	0.707422	0.0241118
50	BBA0053	0.41932	0.0370962
20	BBA0053	0.673865	0.0252161
25	BBA0053	0.643948	0.0263694
30	BBA0053	0.64569	0.0270469
0	BBA0082	0.288727	0.00475601
35	BBA0082	0.240578	0.00920484
100	BBA0082	0.084794	0.0221843
5	BBA0082	0.284216	0.00504816
40	BBA0082	0.195709	0.0111526
10	BBA0082	0.231727	0.00579964
45	BBA0082	0.184099	0.0116587
15	BBA0082	0.242625	0.00562359
50	BBA0082	0.169384	0.0121821
20	BBA0082	0.27719	0.00710601
25	BBA0082	0.252895	0.00734487
30	BBA0082	0.227919	0.00803166
0	BBA0083	0.292747	0.00776459
35	BBA0083	0.202384	0.0204299
100	BBA0083	0.0785551	0.0535282
5	BBA0083	0.259263	0.00860671
40	BBA0083	0.181651	0.0242094
10	BBA0083	0.341559	0.00892704
45	BBA0083	0.158381	0.0242993
15	BBA0083	0.35357	0.0102161
50	BBA0083	0.152689	0.0300379
20	BBA0083	0.380604	0.0130842
25	BBA0083	0.225677	0.0122252
30	BBA0083	0.230761	0.0172374
0	BBA0080	0.741538	0.0277778
35	BBA0080	0.572632	0.0622977
100	BBA0080	0.295061	0.111852
5	BBA0080	0.745911	0.0307692
40	BBA0080	0.524534	0.0710195
10	BBA0080	0.745749	0.032371
45	BBA0080	0.524534	0.0710195
15	BBA0080	0.755142	0.0350045
50	BBA0080	0.373603	0.0939153
20	BBA0080	0.662348	0.0460526
25	BBA0080	0.603563	0.0489184
30	BBA0080	0.578462	0.0603632
0	BBA0203	0.901004	0.0477931
35	BBA0203	0.877347	0.0567043
100	BBA0203	0.556128	0.0642027
5	BBA0203	0.889024	0.0486704
40	BBA0203	0.845016	0.0532246
10	BBA0203	0.887658	0.052338
45	BBA0203	0.816222	0.0545807
15	BBA0203	0.888597	0.0532184
50	BBA0203	0.816222	0.0545807
20	BBA0203	0.882681	0.0560767
25	BBA0203	0.88283	0.057116
30	BBA0203	0.874993	0.057282
0	BBA0086	0.689242	0.0206522
35	BBA0086	0.46217	0.049023
100	BBA0086	0.183786	0.0877551
5	BBA0086	0.694697	0.0235677
40	BBA0086	0.426774	0.0522782
10	BBA0086	0.679141	0.0225168
45	BBA0086	0.471503	0.0461451
15	BBA0086	0.67337	0.024386
50	BBA0086	0.386825	0.0608724
20	BBA0086	0.657363	0.0280603
25	BBA0086	0.555821	0.0360232
30	BBA0086	0.570791	0.0356157
0	BBA0087	0.82049	0.0283619
35	BBA0087	0.670723	0.0397914
100	BBA0087	0.316219	0.06781
5	BBA0087	0.807739	0.0290249
40	BBA0087	0.579131	0.0437637
10	BBA0087	0.806708	0.0296074
45	BBA0087	0.535334	0.0454494
15	BBA0087	0.77382	0.0305442
50	BBA0087	0.447947	0.0496629
20	BBA0087	0.737091	0.0314987
25	BBA0087	0.708292	0.0356308
30	BBA0087	0.668791	0.0385468
0	BBA0084	0.852507	0.0593819
35	BBA0084	0.836009	0.0869994
100	BBA0084	0.665339	0.116051
5	BBA0084	0.846981	0.062749
40	BBA0084	0.829591	0.0896922
10	BBA0084	0.853994	0.0634332
45	BBA0084	0.819385	0.090892
15	BBA0084	0.850954	0.0678637
50	BBA0084	0.819267	0.0891119
20	BBA0084	0.846915	0.0734116
25	BBA0084	0.838453	0.0790956
30	BBA0084	0.831541	0.0793117
0	BBA0085	0.471085	0.0289324
35	BBA0085	0.360139	0.0526982
100	BBA0085	0.179572	0.0879553
5	BBA0085	0.480077	0.0314693
40	BBA0085	0.261169	0.054976
10	BBA0085	0.46857	0.0321172
45	BBA0085	0.254805	0.0588466
15	BBA0085	0.42709	0.0356811
50	BBA0085	0.248498	0.0634217
20	BBA0085	0.417729	0.0405589
25	BBA0085	0.401463	0.0427134
30	BBA0085	0.365296	0.0469895
0	BBA0161	0.798718	0.0625534
35	BBA0161	0.683465	0.0742009
100	BBA0161	0.464862	0.0914633
5	BBA0161	0.81167	0.0645461
40	BBA0161	0.663799	0.0773592
10	BBA0161	0.769511	0.0669113
45	BBA0161	0.632599	0.0763787
15	BBA0161	0.753587	0.0697357
50	BBA0161	0.610594	0.082442
20	BBA0161	0.740953	0.0688322
25	BBA0161	0.72907	0.0741291
30	BBA0161	0.711795	0.0704262
0	BBA0160	0.647427	0.0208758
35	BBA0160	0.566734	0.0275149
100	BBA0160	0.362686	0.0403635
5	BBA0160	0.67227	0.0208485
40	BBA0160	0.569484	0.0276945
10	BBA0160	0.660189	0.022512
45	BBA0160	0.556706	0.0286103
15	BBA0160	0.61221	0.0238822
50	BBA0160	0.526796	0.0295344
20	BBA0160	0.606505	0.0254355
25	BBA0160	0.600113	0.0241755
30	BBA0160	0.590349	0.0259886
0	BBA0163	0.147707	0.00182809
35	BBA0163	0.0601731	0.00798271
100	BBA0163	0.0292615	0.0141061
5	BBA0163	0.158623	0.00192849
40	BBA0163	0.0631952	0.0085144
10	BBA0163	0.123975	0.00243595
45	BBA0163	0.0685608	0.0100546
15	BBA0163	0.178304	0.00267941
50	BBA0163	0.0534354	0.0122344
20	BBA0163	0.114945	0.0035371
25	BBA0163	0.114317	0.00436574
30	BBA0163	0.0908485	0.00595681
0	BBA0089	0.790047	0.0609665
35	BBA0089	0.609555	0.0657137
100	BBA0089	0.393072	0.0910781
5	BBA0089	0.770763	0.0596518
40	BBA0089	0.641431	0.0658694
10	BBA0089	0.776182	0.0605403
45	BBA0089	0.583425	0.068385
15	BBA0089	0.735098	0.0598887
50	BBA0089	0.539661	0.0734808
20	BBA0089	0.760585	0.0606535
25	BBA0089	0.761128	0.0634616
30	BBA0089	0.709431	0.0619087
0	BBA0165	0.881245	0.0799023
35	BBA0165	0.857435	0.110303
100	BBA0165	0.68463	0.160939
5	BBA0165	0.881567	0.0801954
40	BBA0165	0.840719	0.117207
10	BBA0165	0.882233	0.0924798
45	BBA0165	0.832361	0.121845
15	BBA0165	0.887537	0.0980738
50	BBA0165	0.812316	0.125702
20	BBA0165	0.86678	0.100299
25	BBA0165	0.86678	0.100735
30	BBA0165	0.860902	0.105653
0	BBA0164	0.445364	0.0166179
35	BBA0164	0.388912	0.0282618
100	BBA0164	0.171437	0.0553255
5	BBA0164	0.463931	0.0194143
40	BBA0164	0.370728	0.0284205
10	BBA0164	0.488867	0.0191646
45	BBA0164	0.36918	0.0307481
15	BBA0164	0.475647	0.0207017
50	BBA0164	0.33244	0.0330124
20	BBA0164	0.436754	0.0229686
25	BBA0164	0.419384	0.0224902
30	BBA0164	0.399894	0.0269503
0	BBA0167	0.545331	0.0211233
35	BBA0167	0.433929	0.0511485
100	BBA0167	0.145621	0.0894505
5	BBA0167	0.544941	0.02366
40	BBA0167	0.411965	0.0550772
10	BBA0167	0.545981	0.028809
45	BBA0167	0.371971	0.0563103
15	BBA0167	0.522772	0.0337729
50	BBA0167	0.353256	0.0615199
20	BBA0167	0.510444	0.0375649
25	BBA0167	0.49015	0.0405793
30	BBA0167	0.465623	0.0450326
0	BBA0166	0.571979	0.00806014
35	BBA0166	0.390894	0.0175951
100	BBA0166	0.176414	0.0443613
5	BBA0166	0.570892	0.00877251
40	BBA0166	0.36611	0.0196256
10	BBA0166	0.57305	0.00937598
45	BBA0166	0.366295	0.0238106
15	BBA0166	0.560056	0.0101961
50	BBA0166	0.364225	0.0248925
20	BBA0166	0.560211	0.0117287
25	BBA0166	0.50697	0.0134719
30	BBA0166	0.408648	0.0184634
0	BBA0057	0.714856	0.0413878
35	BBA0057	0.632474	0.0520121
100	BBA0057	0.437821	0.0762887
5	BBA0057	0.694558	0.041737
40	BBA0057	0.628014	0.0551235
10	BBA0057	0.710537	0.043124
45	BBA0057	0.594405	0.0574807
15	BBA0057	0.703429	0.0447669
50	BBA0057	0.604615	0.0612359
20	BBA0057	0.696323	0.0466307
25	BBA0057	0.672527	0.04937
30	BBA0057	0.64119	0.0515337
0	BBA0056	0.560926	0.033311
35	BBA0056	0.366344	0.0677401
100	BBA0056	0.242231	0.128872
5	BBA0056	0.514459	0.0338575
40	BBA0056	0.377123	0.0651229
10	BBA0056	0.506112	0.0378547
45	BBA0056	0.379936	0.0701406
15	BBA0056	0.497384	0.042026
50	BBA0056	0.376768	0.0862868
20	BBA0056	0.476195	0.0453219
25	BBA0056	0.386705	0.050522
30	BBA0056	0.410248	0.057632
0	BBA0120	0.752045	0.138571
35	BBA0120	0.513635	0.222222
100	BBA0120	0.409233	0.294818
5	BBA0120	0.752435	0.141895
40	BBA0120	0.468835	0.241855
10	BBA0120	0.719322	0.15377
45	BBA0120	0.468835	0.241855
15	BBA0120	0.686794	0.183361
50	BBA0120	0.468835	0.241855
20	BBA0120	0.646085	0.197935
25	BBA0120	0.646085	0.197935
30	BBA0120	0.513635	0.213425
0	BBA0049	0.475708	0.0144733
35	BBA0049	0.355722	0.022956
100	BBA0049	0.14931	0.0456232
5	BBA0049	0.471145	0.0155003
40	BBA0049	0.281212	0.0268048
10	BBA0049	0.460332	0.0151963
45	BBA0049	0.263984	0.0293432
15	BBA0049	0.454756	0.0165298
50	BBA0049	0.267972	0.0290262
20	BBA0049	0.438569	0.0176025
25	BBA0049	0.443736	0.0189073
30	BBA0049	0.395911	0.0206901
0	BBA0019	0.95094	0.144296
35	BBA0019	0.924859	0.159315
100	BBA0019	0.650221	0.182464
5	BBA0019	0.944345	0.143225
40	BBA0019	0.839444	0.158104
10	BBA0019	0.942849	0.150026
45	BBA0019	0.809351	0.158805
15	BBA0019	0.934743	0.151081
50	BBA0019	0.823653	0.169552
20	BBA0019	0.924094	0.155053
25	BBA0019	0.924775	0.157171
30	BBA0019	0.927737	0.157171
0	BBA0018	0.769845	0.0521446
35	BBA0018	0.733984	0.0557706
100	BBA0018	0.390264	0.0596672
5	BBA0018	0.80683	0.0522201
40	BBA0018	0.679014	0.0584629
10	BBA0018	0.803729	0.0531226
45	BBA0018	0.658316	0.0590724
15	BBA0018	0.775009	0.0547967
50	BBA0018	0.67755	0.0574318
20	BBA0018	0.809767	0.0532572
25	BBA0018	0.761337	0.0566828
30	BBA0018	0.739815	0.0574208
0	BBA0015	0.682524	0.0223149
35	BBA0015	0.527776	0.025124
100	BBA0015	0.370053	0.0443721
5	BBA0015	0.728983	0.0228061
40	BBA0015	0.445133	0.0237402
10	BBA0015	0.652832	0.0221764
45	BBA0015	0.502904	0.0272665
15	BBA0015	0.631042	0.0213196
50	BBA0015	0.438661	0.028713
20	BBA0015	0.640836	0.0252597
25	BBA0015	0.710141	0.0260827
30	BBA0015	0.59471	0.0258328
0	BBA0014	0.833919	0.0841472
35	BBA0014	0.760795	0.0832883
100	BBA0014	0.528573	0.0938404
5	BBA0014	0.838851	0.0853902
40	BBA0014	0.771747	0.0838616
10	BBA0014	0.844311	0.0868839
45	BBA0014	0.700638	0.0855733
15	BBA0014	0.78653	0.0869327
50	BBA0014	0.690245	0.0895565
20	BBA0014	0.781438	0.085035
25	BBA0014	0.778378	0.0855702
30	BBA0014	0.779305	0.0836177
0	BBA0017	0.812321	0.078891
35	BBA0017	0.680176	0.0957079
100	BBA0017	0.464668	0.109107
5	BBA0017	0.781723	0.0824376
40	BBA0017	0.543837	0.104472
10	BBA0017	0.804462	0.09026
45	BBA0017	0.546468	0.101763
15	BBA0017	0.807601	0.0931519
50	BBA0017	0.542444	0.105022
20	BBA0017	0.80925	0.0977335
25	BBA0017	0.788454	0.0984674
30	BBA0017	0.713582	0.0925284
0	BBA0016	0.932357	0.0977435
35	BBA0016	0.788136	0.1023
100	BBA0016	0.508002	0.131964
5	BBA0016	0.931891	0.103549
40	BBA0016	0.741042	0.112846
10	BBA0016	0.933206	0.105281
45	BBA0016	0.744255	0.109337
15	BBA0016	0.933711	0.104928
50	BBA0016	0.674011	0.106554
20	BBA0016	0.863804	0.10147
25	BBA0016	0.846385	0.10151
30	BBA0016	0.772583	0.104607
0	BBA0011	0.961465	0.186892
35	BBA0011	0.901417	0.19861
100	BBA0011	0.662704	0.219225
5	BBA0011	0.961078	0.192167
40	BBA0011	0.905946	0.21552
10	BBA0011	0.954999	0.207854
45	BBA0011	0.883607	0.222768
15	BBA0011	0.959813	0.201617
50	BBA0011	0.852013	0.227453
20	BBA0011	0.958093	0.203581
25	BBA0011	0.9441	0.217671
30	BBA0011	0.933996	0.212738
0	BBA0010	0.535596	0.0473516
35	BBA0010	0.385234	0.0584477
100	BBA0010	0.310116	0.0758718
5	BBA0010	0.496403	0.0508873
40	BBA0010	0.388593	0.0564658
10	BBA0010	0.530719	0.053833
45	BBA0010	0.36257	0.060907
15	BBA0010	0.548753	0.0526137
50	BBA0010	0.385644	0.0607538
20	BBA0010	0.537077	0.0555555
25	BBA0010	0.448666	0.0544824
30	BBA0010	0.455856	0.0578702
0	BBA0013	0.937979	0.0458426
35	BBA0013	0.807236	0.0748538
100	BBA0013	0.61973	0.127897
5	BBA0013	0.939834	0.0461114
40	BBA0013	0.789987	0.0771252
10	BBA0013	0.939319	0.0463131
45	BBA0013	0.751469	0.0863902
15	BBA0013	0.917362	0.051152
50	BBA0013	0.753874	0.088619
20	BBA0013	0.882521	0.055117
25	BBA0013	0.868502	0.0572644
30	BBA0013	0.836649	0.0670512
0	BBA0012	0.867432	0.0692466
35	BBA0012	0.808789	0.0906951
100	BBA0012	0.579037	0.113605
5	BBA0012	0.876654	0.0673247
40	BBA0012	0.770344	0.0869752
10	BBA0012	0.872029	0.0719125
45	BBA0012	0.787652	0.0884789
15	BBA0012	0.849922	0.0744563
50	BBA0012	0.789181	0.0897138
20	BBA0012	0.83761	0.0793887
25	BBA0012	0.820829	0.0848252
30	BBA0012	0.82234	0.0837432
0	BBA0079	0.54672	0.0171979
35	BBA0079	0.444813	0.0266577
100	BBA0079	0.270944	0.0337842
5	BBA0079	0.548258	0.0176381
40	BBA0079	0.421925	0.026558
10	BBA0079	0.565275	0.0197319
45	BBA0079	0.404395	0.026532
15	BBA0079	0.534434	0.0209955
50	BBA0079	0.358615	0.0282938
20	BBA0079	0.499921	0.0221631
25	BBA0079	0.464706	0.0234578
30	BBA0079	0.46656	0.0248493
0	BBA0077	0.564729	0.0212604
35	BBA0077	0.468645	0.0376568
100	BBA0077	0.320413	0.0664778
5	BBA0077	0.52626	0.0212916
40	BBA0077	0.427642	0.041992
10	BBA0077	0.532366	0.0230335
45	BBA0077	0.41085	0.0438222
15	BBA0077	0.519978	0.0264255
50	BBA0077	0.401572	0.0469168
20	BBA0077	0.517615	0.0285223
25	BBA0077	0.495724	0.0308274
30	BBA0077	0.512129	0.0324874
0	BBA0076	0.652869	0.018833
35	BBA0076	0.393562	0.0257945
100	BBA0076	0.212515	0.0450008
5	BBA0076	0.650827	0.0203711
40	BBA0076	0.367645	0.025871
10	BBA0076	0.58424	0.0198412
45	BBA0076	0.34969	0.0285335
15	BBA0076	0.525325	0.0203255
50	BBA0076	0.311612	0.0311545
20	BBA0076	0.559239	0.0214279
25	BBA0076	0.523243	0.0227076
30	BBA0076	0.46009	0.0242321
0	BBA0074	0.286732	0.011106
35	BBA0074	0.195464	0.0268467
100	BBA0074	0.0503627	0.0674203
5	BBA0074	0.305817	0.0119762
40	BBA0074	0.179428	0.03405
10	BBA0074	0.29478	0.0129244
45	BBA0074	0.128427	0.033749
15	BBA0074	0.282577	0.0141445
50	BBA0074	0.123056	0.0396078
20	BBA0074	0.270916	0.0158669
25	BBA0074	0.250556	0.017929
30	BBA0074	0.207079	0.0247165
0	BBA0073	0.660857	0.0171989
35	BBA0073	0.539183	0.0265197
100	BBA0073	0.243463	0.0367624
5	BBA0073	0.655925	0.018142
40	BBA0073	0.483442	0.0264393
10	BBA0073	0.646689	0.0189326
45	BBA0073	0.431083	0.0252164
15	BBA0073	0.646993	0.0203402
50	BBA0073	0.386537	0.0271396
20	BBA0073	0.592009	0.0218934
25	BBA0073	0.592969	0.0241614
30	BBA0073	0.560936	0.0243311
0	BBA0071	0.82129	0.0230968
35	BBA0071	0.685021	0.0269902
100	BBA0071	0.42085	0.0379812
5	BBA0071	0.812428	0.0239914
40	BBA0071	0.676365	0.0285744
10	BBA0071	0.807219	0.024904
45	BBA0071	0.660355	0.0289421
15	BBA0071	0.783168	0.0248805
50	BBA0071	0.614414	0.0310466
20	BBA0071	0.75189	0.0253497
25	BBA0071	0.733006	0.0253166
30	BBA0071	0.722443	0.0270467
0	BBA0070	0.775682	0.0228014
35	BBA0070	0.682703	0.0267613
100	BBA0070	0.341017	0.0445085
5	BBA0070	0.754168	0.0237886
40	BBA0070	0.579005	0.0268658
10	BBA0070	0.770155	0.0221899
45	BBA0070	0.530302	0.0285974
15	BBA0070	0.755193	0.0236605
50	BBA0070	0.514556	0.0313247
20	BBA0070	0.735868	0.0252994
25	BBA0070	0.733577	0.0264413
30	BBA0070	0.700818	0.0275152
0	BBA0123	0.580652	0.0213087
35	BBA0123	0.465949	0.0341991
100	BBA0123	0.255542	0.0473648
5	BBA0123	0.582191	0.0229754
40	BBA0123	0.443367	0.035453
10	BBA0123	0.558093	0.0259382
45	BBA0123	0.407149	0.0368704
15	BBA0123	0.555621	0.028753
50	BBA0123	0.401085	0.0365445
20	BBA0123	0.532973	0.0285942
25	BBA0123	0.529501	0.0310561
30	BBA0123	0.464327	0.0309771
0	BBA0208	0.66525	0.0253303
35	BBA0208	0.637057	0.0379324
100	BBA0208	0.389338	0.0479262
5	BBA0208	0.653435	0.0266325
40	BBA0208	0.623336	0.037088
10	BBA0208	0.659841	0.0289155
45	BBA0208	0.568693	0.0393278
15	BBA0208	0.654192	0.0288713
50	BBA0208	0.533187	0.0413394
20	BBA0208	0.675799	0.0333034
25	BBA0208	0.57149	0.0328085
30	BBA0208	0.613504	0.0333798
0	BBA0213	0.446207	0.0134711
35	BBA0213	0.410045	0.0183782
100	BBA0213	0.228817	0.0256279
5	BBA0213	0.46234	0.0145609
40	BBA0213	0.405001	0.0187218
10	BBA0213	0.439452	0.0151029
45	BBA0213	0.370682	0.0190581
15	BBA0213	0.43939	0.0150896
50	BBA0213	0.361242	0.0196186
20	BBA0213	0.41397	0.0156479
25	BBA0213	0.420769	0.0166826
30	BBA0213	0.415415	0.0164089
0	BBA0008	0.873615	0.123465
35	BBA0008	0.851704	0.127487
100	BBA0008	0.616169	0.131522
5	BBA0008	0.891795	0.120092
40	BBA0008	0.818852	0.123614
10	BBA0008	0.892422	0.120045
45	BBA0008	0.815297	0.125448
15	BBA0008	0.902538	0.121718
50	BBA0008	0.816736	0.126339
20	BBA0008	0.887835	0.120756
25	BBA0008	0.866913	0.123667
30	BBA0008	0.864788	0.128287
0	BBA0009	0.935709	0.224059
35	BBA0009	0.848001	0.263716
100	BBA0009	0.716889	0.268926
5	BBA0009	0.936029	0.221553
40	BBA0009	0.846107	0.263827
10	BBA0009	0.933268	0.238597
45	BBA0009	0.840652	0.263599
15	BBA0009	0.938299	0.248646
50	BBA0009	0.827543	0.264534
20	BBA0009	0.927727	0.247623
25	BBA0009	0.906016	0.241574
30	BBA0009	0.869039	0.250343
0	BBA0212	0.903149	0.173197
35	BBA0212	0.847181	0.220415
100	BBA0212	0.816829	0.260466
5	BBA0212	0.90014	0.175807
40	BBA0212	0.846043	0.220646
10	BBA0212	0.892232	0.187132
45	BBA0212	0.847324	0.229077
15	BBA0212	0.882677	0.195718
50	BBA0212	0.835695	0.235907
20	BBA0212	0.865112	0.202151
25	BBA0212	0.848889	0.210148
30	BBA0212	0.856248	0.217314
0	BBA0002	0.823201	0.107791
35	BBA0002	0.802853	0.111871
100	BBA0002	0.543537	0.113778
5	BBA0002	0.819736	0.109267
40	BBA0002	0.777219	0.112378
10	BBA0002	0.820115	0.108846
45	BBA0002	0.771359	0.116497
15	BBA0002	0.83889	0.109571
50	BBA0002	0.756748	0.115285
20	BBA0002	0.839951	0.109547
25	BBA0002	0.831751	0.110522
30	BBA0002	0.805995	0.110032
0	BBA0003	0.900282	0.0571825
35	BBA0003	0.776782	0.0704912
100	BBA0003	0.527538	0.0819247
5	BBA0003	0.881144	0.0610582
40	BBA0003	0.708127	0.0737189
10	BBA0003	0.890374	0.0648673
45	BBA0003	0.683646	0.0749362
15	BBA0003	0.904394	0.0669543
50	BBA0003	0.714528	0.0723598
20	BBA0003	0.853619	0.0681612
25	BBA0003	0.819475	0.0677368
30	BBA0003	0.796805	0.0656863
0	BBA0001	0.476916	0.016374
35	BBA0001	0.409291	0.033821
100	BBA0001	0.146362	0.0631233
5	BBA0001	0.484175	0.0173626
40	BBA0001	0.347628	0.0377709
10	BBA0001	0.482888	0.0197005
45	BBA0001	0.335125	0.0392095
15	BBA0001	0.480758	0.0221561
50	BBA0001	0.336062	0.0397551
20	BBA0001	0.465549	0.0232633
25	BBA0001	0.462861	0.0290407
30	BBA0001	0.421774	0.0320817
0	BBA0006	0.499871	0.0320861
35	BBA0006	0.679893	0.0606769
100	BBA0006	0.467593	0.0761853
5	BBA0006	0.783041	0.0537036
40	BBA0006	0.671426	0.0617281
10	BBA0006	0.795443	0.0524894
45	BBA0006	0.642727	0.0634386
15	BBA0006	0.753484	0.054062
50	BBA0006	0.623537	0.0622574
20	BBA0006	0.733862	0.0571629
25	BBA0006	0.707204	0.0577016
30	BBA0006	0.699918	0.0620388
0	BBA0007	0.862286	0.0208245
35	BBA0007	0.717247	0.0440085
100	BBA0007	0.473643	0.0683847
5	BBA0007	0.861271	0.0232275
40	BBA0007	0.68644	0.0451402
10	BBA0007	0.8592	0.0280488
45	BBA0007	0.655109	0.049638
15	BBA0007	0.793493	0.0330675
50	BBA0007	0.655642	0.0508904
20	BBA0007	0.697116	0.0338167
25	BBA0007	0.739271	0.0395664
30	BBA0007	0.715848	0.0423693
0	BBA0005	0.868233	0.137235
35	BBA0005	0.845381	0.153884
100	BBA0005	0.728183	0.185463
5	BBA0005	0.864465	0.142454
40	BBA0005	0.842486	0.1606
10	BBA0005	0.868873	0.149991
45	BBA0005	0.842486	0.16257
15	BBA0005	0.866537	0.14605
50	BBA0005	0.842486	0.16257
20	BBA0005	0.850103	0.144332
25	BBA0005	0.849243	0.146169
30	BBA0005	0.845381	0.153884
0	BBA0218	0.519944	0.0115431
35	BBA0218	0.349908	0.0164843
100	BBA0218	0.156725	0.0412013
5	BBA0218	0.443635	0.0110449
40	BBA0218	0.273992	0.0190121
10	BBA0218	0.512357	0.0131539
45	BBA0218	0.268146	0.0208601
15	BBA0218	0.452889	0.0134664
50	BBA0218	0.296885	0.0223929
20	BBA0218	0.460764	0.0151564
25	BBA0218	0.410701	0.014801
30	BBA0218	0.36354	0.0173104
0	BBA0068	0.369186	0.0147299
35	BBA0068	0.347661	0.0194982
100	BBA0068	0.217477	0.0277563
5	BBA0068	0.369618	0.0158741
40	BBA0068	0.307723	0.0195339
10	BBA0068	0.362857	0.0146313
45	BBA0068	0.298523	0.0196191
15	BBA0068	0.361612	0.0156313
50	BBA0068	0.28414	0.0204558
20	BBA0068	0.364072	0.014908
25	BBA0068	0.344919	0.0165501
30	BBA0068	0.337543	0.0176858
0	BBA0069	0.688133	0.0182496
35	BBA0069	0.502562	0.0379922
100	BBA0069	0.169204	0.0698296
5	BBA0069	0.70355	0.0191861
40	BBA0069	0.391725	0.043529
10	BBA0069	0.677492	0.0220237
45	BBA0069	0.369803	0.0483342
15	BBA0069	0.625856	0.0244848
50	BBA0069	0.300271	0.0542328
20	BBA0069	0.620885	0.0247086
25	BBA0069	0.589313	0.028542
30	BBA0069	0.481604	0.0341321
0	BBA0064	0.847832	0.0577881
35	BBA0064	0.709042	0.0682129
100	BBA0064	0.461388	0.0813972
5	BBA0064	0.862286	0.060027
40	BBA0064	0.683267	0.0710182
10	BBA0064	0.835368	0.0603303
45	BBA0064	0.607038	0.0710152
15	BBA0064	0.834912	0.0639814
50	BBA0064	0.604229	0.0752042
20	BBA0064	0.827512	0.0636092
25	BBA0064	0.795416	0.064498
30	BBA0064	0.746312	0.0646307
0	BBA0217	0.859662	0.128942
35	BBA0217	0.730466	0.149137
100	BBA0217	0.526529	0.16823
5	BBA0217	0.848771	0.129128
40	BBA0217	0.677908	0.158947
10	BBA0217	0.85027	0.130952
45	BBA0217	0.608563	0.152177
15	BBA0217	0.766986	0.130179
50	BBA0217	0.604267	0.150369
20	BBA0217	0.759542	0.132018
25	BBA0217	0.740957	0.144199
30	BBA0217	0.739708	0.145374
0	BBA0211	0.615121	0.0441281
35	BBA0211	0.531041	0.0958702
100	BBA0211	0.125631	0.157678
5	BBA0211	0.627505	0.0479319
40	BBA0211	0.461952	0.113557
10	BBA0211	0.640704	0.0565891
45	BBA0211	0.414372	0.114654
15	BBA0211	0.603552	0.0588846
50	BBA0211	0.326707	0.134349
20	BBA0211	0.528108	0.0852174
25	BBA0211	0.495193	0.0878261
30	BBA0211	0.534789	0.0879185
0	BBA0210	0.686604	0.029898
35	BBA0210	0.55394	0.0353471
100	BBA0210	0.279969	0.0443539
5	BBA0210	0.665724	0.0279935
40	BBA0210	0.494961	0.0347337
10	BBA0210	0.662532	0.0312632
45	BBA0210	0.479902	0.0342681
15	BBA0210	0.653278	0.0314549
50	BBA0210	0.439446	0.036396
20	BBA0210	0.645751	0.0313486
25	BBA0210	0.585499	0.0333956
30	BBA0210	0.575131	0.0352949
0	BBA0060	0.789763	0.02617
35	BBA0060	0.688135	0.0351025
100	BBA0060	0.365692	0.0651429
5	BBA0060	0.786439	0.0261877
40	BBA0060	0.689179	0.0349567
10	BBA0060	0.795715	0.0272255
45	BBA0060	0.642777	0.035043
15	BBA0060	0.773366	0.0271972
50	BBA0060	0.647152	0.0408419
20	BBA0060	0.761003	0.0290432
25	BBA0060	0.756331	0.0312354
30	BBA0060	0.737187	0.0303866
0	BBA0216	0.615423	0.0260047
35	BBA0216	0.531831	0.0455026
100	BBA0216	0.403233	0.11245
5	BBA0216	0.543678	0.0338235
40	BBA0216	0.518933	0.0508961
10	BBA0216	0.542516	0.0392256
45	BBA0216	0.517383	0.0520947
15	BBA0216	0.542183	0.0400339
50	BBA0216	0.50775	0.0612086
20	BBA0216	0.542516	0.0415159
25	BBA0216	0.537256	0.0415159
30	BBA0216	0.535596	0.0430556
0	BBA0062	0.737489	0.106209
35	BBA0062	0.598771	0.188957
100	BBA0062	0.413395	0.253991
5	BBA0062	0.713909	0.111893
40	BBA0062	0.594757	0.197942
10	BBA0062	0.663991	0.126154
45	BBA0062	0.53631	0.21308
15	BBA0062	0.588988	0.166284
50	BBA0062	0.536059	0.21308
20	BBA0062	0.589113	0.175937
25	BBA0062	0.587608	0.186179
30	BBA0062	0.588235	0.186179
0	BBA0063	0.358247	0.00704479
35	BBA0063	0.182116	0.00929675
100	BBA0063	0.0311078	0.0286548
5	BBA0063	0.358312	0.00744659
40	BBA0063	0.159144	0.0102043
10	BBA0063	0.344126	0.0077786
45	BBA0063	0.129158	0.0126053
15	BBA0063	0.317415	0.00749614
50	BBA0063	0.0894833	0.0144288
20	BBA0063	0.283069	0.00706204
25	BBA0063	0.243418	0.00751
30	BBA0063	0.167797	0.00761718
0	BBA0189	0.712427	0.0815929
35	BBA0189	0.724113	0.126916
100	BBA0189	0.653033	0.129825
5	BBA0189	0.712427	0.0815929
40	BBA0189	0.724113	0.126916
10	BBA0189	0.721523	0.0971331
45	BBA0189	0.724113	0.126916
15	BBA0189	0.709656	0.115909
50	BBA0189	0.708391	0.143619
20	BBA0189	0.715077	0.115909
25	BBA0189	0.751943	0.123576
30	BBA0189	0.751943	0.123576
0	BBA0188	0.657301	0.031472
35	BBA0188	0.628915	0.0418251
100	BBA0188	0.546338	0.0572843
5	BBA0188	0.664889	0.0321707
40	BBA0188	0.619299	0.0443902
10	BBA0188	0.661159	0.0341491
45	BBA0188	0.589894	0.0478625
15	BBA0188	0.654455	0.0363643
50	BBA0188	0.580424	0.0499133
20	BBA0188	0.655789	0.0374645
25	BBA0188	0.639178	0.039304
30	BBA0188	0.631851	0.0398774
0	BBA0215	0.281062	0.00981177
35	BBA0215	0.144563	0.0436291
100	BBA0215	0.064875	0.0767762
5	BBA0215	0.276313	0.0107929
40	BBA0215	0.137437	0.0459497
10	BBA0215	0.24275	0.0149969
45	BBA0215	0.120813	0.0547029
15	BBA0215	0.261562	0.0215184
50	BBA0215	0.135125	0.0542846
20	BBA0215	0.243938	0.0282601
25	BBA0215	0.242625	0.0230958
30	BBA0215	0.206	0.0322523
0	BBA0183	0.331848	0.00550016
35	BBA0183	0.422439	0.0150715
100	BBA0183	0.128356	0.0266437
5	BBA0183	0.575057	0.00855386
40	BBA0183	0.444052	0.0144725
10	BBA0183	0.518713	0.00924953
45	BBA0183	0.364927	0.0139917
15	BBA0183	0.57639	0.00919643
50	BBA0183	0.328879	0.0158514
20	BBA0183	0.525306	0.0101969
25	BBA0183	0.52515	0.0123912
30	BBA0183	0.402267	0.00923297
0	BBA0182	0.785316	0.0187895
35	BBA0182	0.704264	0.0190193
100	BBA0182	0.36515	0.031839
5	BBA0182	0.784507	0.0185903
40	BBA0182	0.701108	0.0197754
10	BBA0182	0.784157	0.0185494
45	BBA0182	0.626478	0.0203926
15	BBA0182	0.771477	0.0193667
50	BBA0182	0.612378	0.0221892
20	BBA0182	0.769462	0.0195954
25	BBA0182	0.77341	0.0192425
30	BBA0182	0.738178	0.0190282
0	BBA0181	0.331808	0.00628124
35	BBA0181	0.17089	0.0108272
100	BBA0181	0.0357255	0.0314264
5	BBA0181	0.283388	0.00625666
40	BBA0181	0.0992122	0.0119248
10	BBA0181	0.314242	0.00644675
45	BBA0181	0.110098	0.0148189
15	BBA0181	0.252734	0.00680328
50	BBA0181	0.0659144	0.0156128
20	BBA0181	0.244292	0.00628813
25	BBA0181	0.19731	0.00855968
30	BBA0181	0.209494	0.00946047
0	BBA0214	0.385535	0.00638088
35	BBA0214	0.245383	0.0117404
100	BBA0214	0.114436	0.0287233
5	BBA0214	0.400849	0.00712828
40	BBA0214	0.204039	0.0146022
10	BBA0214	0.392145	0.00807283
45	BBA0214	0.181148	0.0158708
15	BBA0214	0.392255	0.00766012
50	BBA0214	0.176029	0.0161392
20	BBA0214	0.245007	0.00728579
25	BBA0214	0.254267	0.00959389
30	BBA0214	0.302425	0.0105254
0	BBA0187	0.836354	0.0880975
35	BBA0187	0.765006	0.126524
100	BBA0187	0.654952	0.144368
5	BBA0187	0.835482	0.0961037
40	BBA0187	0.756411	0.133605
10	BBA0187	0.811677	0.104357
45	BBA0187	0.775807	0.135306
15	BBA0187	0.8203	0.113642
50	BBA0187	0.779643	0.13611
20	BBA0187	0.780428	0.115425
25	BBA0187	0.771631	0.124234
30	BBA0187	0.764609	0.1261
0	BBA0186	0.793075	0.122833
35	BBA0186	0.680482	0.191604
100	BBA0186	0.559776	0.23133
5	BBA0186	0.787551	0.130305
40	BBA0186	0.658159	0.198596
10	BBA0186	0.774396	0.143409
45	BBA0186	0.648178	0.203451
15	BBA0186	0.768555	0.153604
50	BBA0186	0.634541	0.212057
20	BBA0186	0.734232	0.170046
25	BBA0186	0.707694	0.178492
30	BBA0186	0.700291	0.186784
0	BBA0185	0.362894	0.0156593
35	BBA0185	0.237585	0.0449148
100	BBA0185	0.144397	0.0900052
5	BBA0185	0.35754	0.0182186
40	BBA0185	0.278298	0.0476954
10	BBA0185	0.359442	0.0256615
45	BBA0185	0.243713	0.061555
15	BBA0185	0.351553	0.0282842
50	BBA0185	0.181517	0.0641177
20	BBA0185	0.344509	0.0309979
25	BBA0185	0.285976	0.0362567
30	BBA0185	0.23188	0.0449886
0	BBA0184	0.854471	0.094898
35	BBA0184	0.679288	0.166667
100	BBA0184	0.562044	0.2
5	BBA0184	0.854471	0.094898
40	BBA0184	0.683394	0.16988
10	BBA0184	0.845803	0.106383
45	BBA0184	0.613595	0.1925
15	BBA0184	0.839416	0.112903
50	BBA0184	0.613139	0.1925
20	BBA0184	0.816606	0.123077
25	BBA0184	0.827555	0.126667
30	BBA0184	0.821168	0.126667
0	BBA0176	0.88145	0.0979413
35	BBA0176	0.777684	0.107883
100	BBA0176	0.637302	0.135121
5	BBA0176	0.872402	0.101094
40	BBA0176	0.767431	0.110204
10	BBA0176	0.869807	0.102167
45	BBA0176	0.724433	0.113169
15	BBA0176	0.840063	0.103182
50	BBA0176	0.755344	0.102827
20	BBA0176	0.819663	0.101266
25	BBA0176	0.84111	0.104887
30	BBA0176	0.793061	0.107416
0	BBA0177	0.765707	0.0552824
35	BBA0177	0.639643	0.0600486
100	BBA0177	0.402291	0.0624602
5	BBA0177	0.78466	0.0579055
40	BBA0177	0.675358	0.0630611
10	BBA0177	0.770667	0.0603045
45	BBA0177	0.659692	0.0626421
15	BBA0177	0.780634	0.058925
50	BBA0177	0.549081	0.0619547
20	BBA0177	0.763321	0.0581991
25	BBA0177	0.727451	0.0580871
30	BBA0177	0.690326	0.060127
0	BBA0174	0.746364	0.0285062
35	BBA0174	0.602538	0.0331211
100	BBA0174	0.263401	0.0497796
5	BBA0174	0.753321	0.0294279
40	BBA0174	0.605465	0.0342665
10	BBA0174	0.754448	0.0302026
45	BBA0174	0.573527	0.035161
15	BBA0174	0.739336	0.0315023
50	BBA0174	0.526458	0.0351013
20	BBA0174	0.709352	0.0323158
25	BBA0174	0.682634	0.0321227
30	BBA0174	0.648716	0.030405
0	BBA0175	0.814085	0.222222
35	BBA0175	0.804127	0.246623
100	BBA0175	0.698388	0.367201
5	BBA0175	0.814085	0.222222
40	BBA0175	0.713787	0.300654
10	BBA0175	0.819012	0.246623
45	BBA0175	0.692639	0.367201
15	BBA0175	0.814085	0.246623
50	BBA0175	0.673545	0.367201
20	BBA0175	0.804127	0.246623
25	BBA0175	0.804127	0.246623
30	BBA0175	0.804127	0.246623
0	BBA0173	0.702323	0.230921
35	BBA0173	0.676503	0.256699
100	BBA0173	0.659501	0.352951
5	BBA0173	0.699268	0.226638
40	BBA0173	0.662037	0.31266
10	BBA0173	0.696905	0.238074
45	BBA0173	0.662037	0.31266
15	BBA0173	0.666071	0.245195
50	BBA0173	0.662037	0.331128
20	BBA0173	0.679096	0.239754
25	BBA0173	0.674947	0.251111
30	BBA0173	0.682036	0.256699
0	BBA0170	0.441998	0.00649812
35	BBA0170	0.380111	0.0144449
100	BBA0170	0.148777	0.0205459
5	BBA0170	0.496338	0.00826876
40	BBA0170	0.361775	0.0150406
10	BBA0170	0.498664	0.00927099
45	BBA0170	0.333784	0.0164989
15	BBA0170	0.457512	0.00977873
50	BBA0170	0.308959	0.0163512
20	BBA0170	0.446934	0.0103949
25	BBA0170	0.403235	0.0120284
30	BBA0170	0.424925	0.0118813
0	BBA0171	0.806712	0.108411
35	BBA0171	0.788346	0.120288
100	BBA0171	0.505908	0.140063
5	BBA0171	0.848792	0.110227
40	BBA0171	0.786403	0.119655
10	BBA0171	0.837284	0.110215
45	BBA0171	0.808497	0.12489
15	BBA0171	0.843852	0.11474
50	BBA0171	0.774147	0.12336
20	BBA0171	0.831954	0.114907
25	BBA0171	0.83652	0.119046
30	BBA0171	0.809992	0.12092
0	BBA0179	0.91428	0.188317
35	BBA0179	0.829056	0.235606
100	BBA0179	0.741902	0.247318
5	BBA0179	0.922404	0.196106
40	BBA0179	0.850437	0.231199
10	BBA0179	0.912758	0.20934
45	BBA0179	0.843906	0.21971
15	BBA0179	0.914546	0.208472
50	BBA0179	0.799745	0.225751
20	BBA0179	0.89966	0.21184
25	BBA0179	0.858066	0.227399
30	BBA0179	0.848667	0.230037
0	BBA0059	0.564242	0.00740962
35	BBA0059	0.384293	0.0153109
100	BBA0059	0.207491	0.0276735
5	BBA0059	0.546257	0.00829064
40	BBA0059	0.374529	0.0163331
10	BBA0059	0.556718	0.00887679
45	BBA0059	0.378139	0.0175861
15	BBA0059	0.539348	0.0101503
50	BBA0059	0.357245	0.0181885
20	BBA0059	0.498082	0.0117173
25	BBA0059	0.500359	0.0124022
30	BBA0059	0.450451	0.0131535
0	BBA0058	0.493028	0.00503043
35	BBA0058	0.398894	0.00648469
100	BBA0058	0.161993	0.0134603
5	BBA0058	0.49794	0.00571326
40	BBA0058	0.356361	0.00705982
10	BBA0058	0.496427	0.00548457
45	BBA0058	0.348182	0.00759097
15	BBA0058	0.48776	0.00561567
50	BBA0058	0.331912	0.00775088
20	BBA0058	0.464195	0.00594884
25	BBA0058	0.427941	0.00574471
30	BBA0058	0.405867	0.00684614
0	BBA0051	0.702137	0.0243906
35	BBA0051	0.609704	0.0297583
100	BBA0051	0.337849	0.0474417
5	BBA0051	0.686804	0.0242964
40	BBA0051	0.566591	0.032256
10	BBA0051	0.690422	0.0250378
45	BBA0051	0.573291	0.0310681
15	BBA0051	0.677388	0.024631
50	BBA0051	0.542274	0.0344503
20	BBA0051	0.697654	0.0243741
25	BBA0051	0.68453	0.0259285
30	BBA0051	0.661962	0.0274646
0	BBA0201	0.596676	0.0182297
35	BBA0201	0.462884	0.0374344
100	BBA0201	0.177781	0.0832394
5	BBA0201	0.612606	0.0212499
40	BBA0201	0.445326	0.0444421
10	BBA0201	0.610103	0.0217624
45	BBA0201	0.433713	0.0482544
15	BBA0201	0.584944	0.0233396
50	BBA0201	0.439354	0.0550161
20	BBA0201	0.612526	0.025676
25	BBA0201	0.502331	0.0284131
30	BBA0201	0.513771	0.0329007
0	BBA0202	0.758026	0.0189139
35	BBA0202	0.688687	0.0328595
100	BBA0202	0.346265	0.0543724
5	BBA0202	0.76127	0.0206344
40	BBA0202	0.66114	0.033804
10	BBA0202	0.748429	0.0236035
45	BBA0202	0.639247	0.03638
15	BBA0202	0.745242	0.0257705
50	BBA0202	0.618347	0.0370018
20	BBA0202	0.732099	0.0282602
25	BBA0202	0.71921	0.0305725
30	BBA0202	0.712972	0.0301472
0	BBA0052	0.848175	0.0359409
35	BBA0052	0.744329	0.042835
100	BBA0052	0.485157	0.0614011
5	BBA0052	0.804357	0.035931
40	BBA0052	0.691624	0.0433855
10	BBA0052	0.817452	0.0373297
45	BBA0052	0.633335	0.0461259
15	BBA0052	0.794595	0.0405064
50	BBA0052	0.606696	0.0475401
20	BBA0052	0.824001	0.0405209
25	BBA0052	0.785712	0.0414896
30	BBA0052	0.764313	0.0408354
0	BBA0055	0.405722	0.00967485
35	BBA0055	0.20928	0.0154364
100	BBA0055	0.0713608	0.0276585
5	BBA0055	0.522587	0.00976792
40	BBA0055	0.17528	0.0168701
10	BBA0055	0.394694	0.0105211
45	BBA0055	0.176062	0.0165344
15	BBA0055	0.389605	0.0111022
50	BBA0055	0.133695	0.0185687
20	BBA0055	0.378757	0.0128599
25	BBA0055	0.339296	0.0142666
30	BBA0055	0.274065	0.0146046
0	BBA0205	0.781137	0.0657547
35	BBA0205	0.680569	0.0901257
100	BBA0205	0.4988	0.125516
5	BBA0205	0.786747	0.0673715
40	BBA0205	0.69475	0.0911302
10	BBA0205	0.783103	0.0704299
45	BBA0205	0.652053	0.0955516
15	BBA0205	0.771773	0.0732369
50	BBA0205	0.642841	0.0988847
20	BBA0205	0.753719	0.0778383
25	BBA0205	0.742212	0.0806945
30	BBA0205	0.716149	0.0864397
0	BBA0206	0.87715	0.0439883
35	BBA0206	0.606446	0.0716681
100	BBA0206	0.273233	0.144304
5	BBA0206	0.871224	0.0442182
40	BBA0206	0.594089	0.0757576
10	BBA0206	0.853158	0.0487395
45	BBA0206	0.526449	0.0824742
15	BBA0206	0.810955	0.0492618
50	BBA0206	0.494002	0.0903226
20	BBA0206	0.793756	0.0524351
25	BBA0206	0.685937	0.0548644
30	BBA0206	0.626174	0.0689537
0	BBA0207	0.532715	0.0193308
35	BBA0207	0.33528	0.04164
100	BBA0207	0.116368	0.0661146
5	BBA0207	0.526575	0.022029
40	BBA0207	0.292183	0.0449822
10	BBA0207	0.542083	0.0244452
45	BBA0207	0.243445	0.049775
15	BBA0207	0.529702	0.0292905
50	BBA0207	0.234678	0.0518981
20	BBA0207	0.453076	0.0271329
25	BBA0207	0.440267	0.0284783
30	BBA0207	0.379962	0.0355502
0	BBA0198	0.81834	0.0176881
35	BBA0198	0.730783	0.0198812
100	BBA0198	0.476625	0.023181
5	BBA0198	0.814387	0.0183158
40	BBA0198	0.710437	0.0201548
10	BBA0198	0.816254	0.0191544
45	BBA0198	0.665931	0.0193987
15	BBA0198	0.789401	0.0187863
50	BBA0198	0.638104	0.0201206
20	BBA0198	0.787953	0.0195513
25	BBA0198	0.767404	0.0195839
30	BBA0198	0.757273	0.0203711
0	BBA0199	0.830483	0.029195
35	BBA0199	0.764324	0.0345858
100	BBA0199	0.51386	0.046057
5	BBA0199	0.829988	0.0291822
40	BBA0199	0.727652	0.0363552
10	BBA0199	0.822719	0.0299247
45	BBA0199	0.726157	0.0351915
15	BBA0199	0.821083	0.0315126
50	BBA0199	0.682459	0.0357916
20	BBA0199	0.783988	0.0319074
25	BBA0199	0.795113	0.031371
30	BBA0199	0.792057	0.0328675
0	BBA0191	0.687374	0.0172196
35	BBA0191	0.605767	0.0205416
100	BBA0191	0.354057	0.0239595
5	BBA0191	0.698951	0.0176806
40	BBA0191	0.554593	0.0206753
10	BBA0191	0.683624	0.0186434
45	BBA0191	0.599085	0.0198262
15	BBA0191	0.679255	0.0188187
50	BBA0191	0.53324	0.0190676
20	BBA0191	0.662357	0.0193404
25	BBA0191	0.642761	0.018317
30	BBA0191	0.633733	0.019845
0	BBA0192	0.770616	0.189907
35	BBA0192	0.609603	0.281447
100	BBA0192	0.481733	0.341105
5	BBA0192	0.757046	0.192667
40	BBA0192	0.539666	0.318258
10	BBA0192	0.753392	0.217514
45	BBA0192	0.5381	0.320707
15	BBA0192	0.685282	0.24115
50	BBA0192	0.535752	0.324916
20	BBA0192	0.682672	0.258752
25	BBA0192	0.647704	0.277778
30	BBA0192	0.604906	0.280125
0	BBA0193	0.771609	0.0908112
35	BBA0193	0.732753	0.114069
100	BBA0193	0.616656	0.147222
5	BBA0193	0.789806	0.0961803
40	BBA0193	0.717651	0.114626
10	BBA0193	0.794368	0.0971429
45	BBA0193	0.670787	0.122295
15	BBA0193	0.782173	0.0976523
50	BBA0193	0.657995	0.12585
20	BBA0193	0.773583	0.105539
25	BBA0193	0.772629	0.107744
30	BBA0193	0.736936	0.112692
0	BBA0194	0.879008	0.337418
35	BBA0194	0.88072	0.382645
100	BBA0194	0.821302	0.438881
5	BBA0194	0.867004	0.321445
40	BBA0194	0.850346	0.388856
10	BBA0194	0.887307	0.361435
45	BBA0194	0.852038	0.396245
15	BBA0194	0.883883	0.378456
50	BBA0194	0.847003	0.404123
20	BBA0194	0.883883	0.378456
25	BBA0194	0.884406	0.378456
30	BBA0194	0.884869	0.378495
0	BBA0195	0.54501	0.0164677
35	BBA0195	0.396881	0.0189955
100	BBA0195	0.170295	0.0326551
5	BBA0195	0.543692	0.0166168
40	BBA0195	0.37369	0.020248
10	BBA0195	0.544025	0.0168381
45	BBA0195	0.334315	0.021562
15	BBA0195	0.520582	0.0168451
50	BBA0195	0.318224	0.0233199
20	BBA0195	0.506389	0.0174984
25	BBA0195	0.488852	0.0171183
30	BBA0195	0.456348	0.0179183
0	BBA0196	0.795455	0.0252483
35	BBA0196	0.653711	0.0343259
100	BBA0196	0.322533	0.0527754
5	BBA0196	0.803336	0.0266923
40	BBA0196	0.567882	0.0337149
10	BBA0196	0.801924	0.0278592
45	BBA0196	0.552041	0.0352969
15	BBA0196	0.651916	0.0304422
50	BBA0196	0.538565	0.0395026
20	BBA0196	0.735751	0.029639
25	BBA0196	0.634857	0.0312528
30	BBA0196	0.62396	0.0308937
0	BBA0197	0.58623	0.00954735
35	BBA0197	0.510301	0.0188648
100	BBA0197	0.298109	0.0384884
5	BBA0197	0.624896	0.0102961
40	BBA0197	0.512785	0.0191412
10	BBA0197	0.621164	0.0113734
45	BBA0197	0.457256	0.022206
15	BBA0197	0.631336	0.012127
50	BBA0197	0.494675	0.021842
20	BBA0197	0.582009	0.0137902
25	BBA0197	0.54857	0.0155192
30	BBA0197	0.512105	0.0150751
0	BBA0180	0.681303	0.0275593
35	BBA0180	0.606899	0.0455222
100	BBA0180	0.417599	0.0664129
5	BBA0180	0.688088	0.0298175
40	BBA0180	0.59084	0.0469808
10	BBA0180	0.696229	0.0319285
45	BBA0180	0.564797	0.0512803
15	BBA0180	0.674496	0.034914
50	BBA0180	0.560391	0.0520469
20	BBA0180	0.646822	0.0386121
25	BBA0180	0.636567	0.0406215
30	BBA0180	0.616793	0.0431627
0	BBA0103	0.766254	0.0204841
35	BBA0103	0.608579	0.0254633
100	BBA0103	0.364958	0.0418312
5	BBA0103	0.771201	0.022281
40	BBA0103	0.608692	0.0276969
10	BBA0103	0.782459	0.0218385
45	BBA0103	0.581317	0.0291633
15	BBA0103	0.755199	0.0211394
50	BBA0103	0.554001	0.0300935
20	BBA0103	0.749592	0.0221691
25	BBA0103	0.727429	0.0234653
30	BBA0103	0.664733	0.023937
0	BBA0102	0.209277	0.0064392
35	BBA0102	0.121792	0.0128517
100	BBA0102	0.0627492	0.02567
5	BBA0102	0.206212	0.00649645
40	BBA0102	0.134033	0.0141441
10	BBA0102	0.211366	0.00729508
45	BBA0102	0.115622	0.0157328
15	BBA0102	0.203436	0.00687164
50	BBA0102	0.0934638	0.0162714
20	BBA0102	0.187057	0.00835704
25	BBA0102	0.163959	0.00944762
30	BBA0102	0.151139	0.0117117
0	BBA0100	0.465184	0.00762888
35	BBA0100	0.421337	0.0102772
100	BBA0100	0.13575	0.014882
5	BBA0100	0.448153	0.00741662
40	BBA0100	0.384853	0.0101614
10	BBA0100	0.438983	0.00812663
45	BBA0100	0.330661	0.0105931
15	BBA0100	0.430142	0.0083493
50	BBA0100	0.297944	0.0112412
20	BBA0100	0.38596	0.00850346
25	BBA0100	0.43698	0.00938969
30	BBA0100	0.425979	0.00956739
0	BBA0107	0.241769	0.00720395
35	BBA0107	0.18358	0.0181378
100	BBA0107	0.0824648	0.0405602
5	BBA0107	0.22085	0.00820689
40	BBA0107	0.186896	0.0220186
10	BBA0107	0.25274	0.0102577
45	BBA0107	0.186437	0.0228142
15	BBA0107	0.229417	0.0110106
50	BBA0107	0.164426	0.02463
20	BBA0107	0.234339	0.0117583
25	BBA0107	0.200106	0.0149145
30	BBA0107	0.190741	0.017721
0	BBA0106	0.74545	0.0178055
35	BBA0106	0.636306	0.0208436
100	BBA0106	0.371458	0.0264193
5	BBA0106	0.753988	0.0183834
40	BBA0106	0.626211	0.0212877
10	BBA0106	0.746984	0.0186312
45	BBA0106	0.608871	0.0209003
15	BBA0106	0.745024	0.0190024
50	BBA0106	0.583692	0.0217156
20	BBA0106	0.720085	0.0193988
25	BBA0106	0.694691	0.0192031
30	BBA0106	0.656166	0.0193455
0	BBA0105	0.457283	0.0154231
35	BBA0105	0.388234	0.0338257
100	BBA0105	0.140259	0.0631233
5	BBA0105	0.465316	0.0175183
40	BBA0105	0.334813	0.0375664
10	BBA0105	0.462052	0.0192372
45	BBA0105	0.323927	0.0384485
15	BBA0105	0.463939	0.0221503
50	BBA0105	0.325331	0.0392978
20	BBA0105	0.45081	0.0227712
25	BBA0105	0.435547	0.0281046
30	BBA0105	0.40843	0.0325072
0	BBA0104	0.494936	0.0252778
35	BBA0104	0.303954	0.049616
100	BBA0104	0.109726	0.0982456
5	BBA0104	0.494027	0.0254632
40	BBA0104	0.247111	0.0569227
10	BBA0104	0.480522	0.0264506
45	BBA0104	0.221302	0.065412
15	BBA0104	0.454584	0.0311688
50	BBA0104	0.205558	0.0698018
20	BBA0104	0.436177	0.035989
25	BBA0104	0.373198	0.0393333
30	BBA0104	0.351318	0.0425238
0	BBA0109	0.474321	0.00560301
35	BBA0109	0.196478	0.0134199
100	BBA0109	0.0978278	0.0291142
5	BBA0109	0.479519	0.00586401
40	BBA0109	0.242176	0.0149324
10	BBA0109	0.45221	0.00638932
45	BBA0109	0.189744	0.0168179
15	BBA0109	0.342163	0.00731406
50	BBA0109	0.182411	0.0170424
20	BBA0109	0.316808	0.00945412
25	BBA0109	0.259372	0.0100655
30	BBA0109	0.267568	0.0121547
0	BBA0108	0.536471	0.00603577
35	BBA0108	0.307418	0.0241231
100	BBA0108	0.0973096	0.0595545
5	BBA0108	0.512589	0.00661212
40	BBA0108	0.268316	0.0225413
10	BBA0108	0.381655	0.00760259
45	BBA0108	0.17044	0.0334691
15	BBA0108	0.369134	0.00899324
50	BBA0108	0.196589	0.0374319
20	BBA0108	0.350244	0.0101474
25	BBA0108	0.321343	0.014504
30	BBA0108	0.220552	0.0218284
0	BBA0139	0.765597	0.0199376
35	BBA0139	0.665267	0.0267178
100	BBA0139	0.541249	0.0391431
5	BBA0139	0.758418	0.0211616
40	BBA0139	0.675733	0.0284453
10	BBA0139	0.756483	0.0220286
45	BBA0139	0.643634	0.0280016
15	BBA0139	0.759263	0.0236254
50	BBA0139	0.634926	0.0301469
20	BBA0139	0.758455	0.0238388
25	BBA0139	0.720561	0.0244447
30	BBA0139	0.725796	0.0246348
0	BBA0111	0.395254	0.0107309
35	BBA0111	0.352277	0.0117244
100	BBA0111	0.161617	0.0213703
5	BBA0111	0.405971	0.00967716
40	BBA0111	0.296743	0.0124225
10	BBA0111	0.378058	0.00944401
45	BBA0111	0.259937	0.0136365
15	BBA0111	0.368571	0.00969956
50	BBA0111	0.249005	0.0145523
20	BBA0111	0.355262	0.0107718
25	BBA0111	0.347371	0.0112246
30	BBA0111	0.323682	0.0118281
0	BBA0112	0.476693	0.0114915
35	BBA0112	0.24584	0.0165148
100	BBA0112	0.113098	0.0384231
5	BBA0112	0.511182	0.0115033
40	BBA0112	0.23579	0.0185123
10	BBA0112	0.478429	0.011601
45	BBA0112	0.221168	0.0195349
15	BBA0112	0.456306	0.0119093
50	BBA0112	0.167269	0.0203479
20	BBA0112	0.414886	0.013141
25	BBA0112	0.387957	0.0144654
30	BBA0112	0.300312	0.0154181
0	BBA0113	0.907049	0.14644
35	BBA0113	0.864396	0.164256
100	BBA0113	0.71873	0.174013
5	BBA0113	0.90786	0.150334
40	BBA0113	0.854127	0.16633
10	BBA0113	0.913936	0.15465
45	BBA0113	0.844546	0.168384
15	BBA0113	0.909023	0.157541
50	BBA0113	0.843813	0.170011
20	BBA0113	0.896067	0.15964
25	BBA0113	0.901655	0.15965
30	BBA0113	0.886453	0.161265
0	BBA0114	0.697776	0.0171753
35	BBA0114	0.40181	0.0360039
100	BBA0114	0.159808	0.0679573
5	BBA0114	0.71612	0.0182904
40	BBA0114	0.364608	0.0419836
10	BBA0114	0.689473	0.0206736
45	BBA0114	0.347485	0.0456745
15	BBA0114	0.63153	0.0212733
50	BBA0114	0.281061	0.0526674
20	BBA0114	0.630921	0.0231812
25	BBA0114	0.578223	0.0257794
30	BBA0114	0.360141	0.0356229
0	BBA0115	0.771993	0.0626961
35	BBA0115	0.6799	0.0632683
100	BBA0115	0.367974	0.092521
5	BBA0115	0.771651	0.0627208
40	BBA0115	0.654467	0.0682268
10	BBA0115	0.784007	0.064513
45	BBA0115	0.620623	0.0664862
15	BBA0115	0.755692	0.0667544
50	BBA0115	0.607944	0.068753
20	BBA0115	0.764493	0.0654422
25	BBA0115	0.737794	0.0615604
30	BBA0115	0.708654	0.0645637
0	BBA0116	0.71494	0.0316804
35	BBA0116	0.6151	0.037711
100	BBA0116	0.446388	0.045154
5	BBA0116	0.72965	0.0316695
40	BBA0116	0.594805	0.0371003
10	BBA0116	0.718063	0.0331725
45	BBA0116	0.581209	0.0388909
15	BBA0116	0.698795	0.0335937
50	BBA0116	0.54339	0.0378538
20	BBA0116	0.686158	0.0346799
25	BBA0116	0.65543	0.0357258
30	BBA0116	0.622173	0.0369982
0	BBA0118	0.522438	0.125689
35	BBA0118	0.491348	0.150495
100	BBA0118	0.397055	0.205401
5	BBA0118	0.513275	0.129086
40	BBA0118	0.486112	0.157634
10	BBA0118	0.512866	0.131892
45	BBA0118	0.467785	0.166766
15	BBA0118	0.505175	0.135584
50	BBA0118	0.45899	0.176242
20	BBA0118	0.495807	0.138889
25	BBA0118	0.487871	0.148739
30	BBA0118	0.495439	0.148133
0	BBA0119	0.637941	0.0477842
35	BBA0119	0.280717	0.129134
100	BBA0119	0.127418	0.150725
5	BBA0119	0.637656	0.0565657
40	BBA0119	0.272469	0.133871
10	BBA0119	0.537827	0.0705628
45	BBA0119	0.272469	0.133871
15	BBA0119	0.554039	0.0717949
50	BBA0119	0.272469	0.133871
20	BBA0119	0.455063	0.0884259
25	BBA0119	0.300626	0.111616
30	BBA0119	0.281286	0.127604
0	BBA0151	0.785167	0.0107039
35	BBA0151	0.66534	0.0151413
100	BBA0151	0.40204	0.0210304
5	BBA0151	0.772534	0.0105518
40	BBA0151	0.657292	0.0158327
10	BBA0151	0.739334	0.0110403
45	BBA0151	0.591875	0.0155803
15	BBA0151	0.722697	0.0121047
50	BBA0151	0.564838	0.0158123
20	BBA0151	0.714549	0.0127318
25	BBA0151	0.703944	0.0128453
30	BBA0151	0.687398	0.0141131
0	BBA0169	0.61649	0.0169117
35	BBA0169	0.417782	0.027429
100	BBA0169	0.164851	0.0448238
5	BBA0169	0.64502	0.0164065
40	BBA0169	0.423284	0.0272849
10	BBA0169	0.614146	0.0182091
45	BBA0169	0.403859	0.0297436
15	BBA0169	0.601021	0.0200447
50	BBA0169	0.343083	0.0321929
20	BBA0169	0.591643	0.0205675
25	BBA0169	0.536959	0.0230576
30	BBA0169	0.50071	0.0229796
0	BBA0143	0.249696	0.00593939
35	BBA0143	0.206885	0.0121716
100	BBA0143	0.112974	0.0280906
5	BBA0143	0.25351	0.00646175
40	BBA0143	0.187658	0.0140942
10	BBA0143	0.256294	0.00691937
45	BBA0143	0.203559	0.0157083
15	BBA0143	0.247225	0.00752102
50	BBA0143	0.169725	0.0174788
20	BBA0143	0.237288	0.0092753
25	BBA0143	0.209454	0.00956521
30	BBA0143	0.208313	0.0106468
0	BBA0200	0.818413	0.0750085
35	BBA0200	0.71943	0.0992864
100	BBA0200	0.535318	0.130875
5	BBA0200	0.816335	0.0759881
40	BBA0200	0.72878	0.0992593
10	BBA0200	0.817921	0.0785503
45	BBA0200	0.686455	0.104104
15	BBA0200	0.810605	0.0828723
50	BBA0200	0.66703	0.108618
20	BBA0200	0.795833	0.0856793
25	BBA0200	0.788472	0.0882044
30	BBA0200	0.751329	0.0955973
0	BBA0031	0.813431	0.0520653
35	BBA0031	0.47015	0.0805676
100	BBA0031	0.26192	0.119435
5	BBA0031	0.826946	0.0554677
40	BBA0031	0.456246	0.0790634
10	BBA0031	0.667524	0.056576
45	BBA0031	0.397199	0.0886889
15	BBA0031	0.716598	0.0653735
50	BBA0031	0.310802	0.0901509
20	BBA0031	0.633231	0.0580985
25	BBA0031	0.62274	0.0627147
30	BBA0031	0.595858	0.0737331
0	BBA0046	0.713799	0.0180136
35	BBA0046	0.616049	0.0331821
100	BBA0046	0.335247	0.0524881
5	BBA0046	0.697014	0.0187505
40	BBA0046	0.576097	0.0299877
10	BBA0046	0.707585	0.0195735
45	BBA0046	0.553232	0.0313832
15	BBA0046	0.7127	0.0202348
50	BBA0046	0.556736	0.0315697
20	BBA0046	0.702546	0.0214447
25	BBA0046	0.649352	0.0224732
30	BBA0046	0.587387	0.03274
0	BBA0047	0.781428	0.0731944
35	BBA0047	0.699695	0.0891266
100	BBA0047	0.388176	0.12057
5	BBA0047	0.759354	0.0779985
40	BBA0047	0.648926	0.0903874
10	BBA0047	0.773999	0.0769049
45	BBA0047	0.634961	0.0944891
15	BBA0047	0.756107	0.0802397
50	BBA0047	0.577245	0.100682
20	BBA0047	0.744396	0.0824859
25	BBA0047	0.720479	0.0811857
30	BBA0047	0.692592	0.0880753
0	BBA0044	0.641633	0.0186087
35	BBA0044	0.530428	0.0206824
100	BBA0044	0.205077	0.0263858
5	BBA0044	0.634044	0.0202078
40	BBA0044	0.492034	0.0203518
10	BBA0044	0.654671	0.0195422
45	BBA0044	0.475853	0.020062
15	BBA0044	0.606976	0.0199731
50	BBA0044	0.424296	0.0212711
20	BBA0044	0.598963	0.0200391
25	BBA0044	0.590212	0.0200711
30	BBA0044	0.506341	0.0207405
0	BBA0045	0.592319	0.0359125
35	BBA0045	0.45496	0.0419899
100	BBA0045	0.195495	0.059794
5	BBA0045	0.598334	0.0355581
40	BBA0045	0.407083	0.0433719
10	BBA0045	0.583104	0.0380368
45	BBA0045	0.376463	0.0456527
15	BBA0045	0.570002	0.0376191
50	BBA0045	0.355379	0.0439653
20	BBA0045	0.589855	0.0390787
25	BBA0045	0.541674	0.0386644
30	BBA0045	0.518454	0.0404033
0	BBA0129	0.288637	0.0332593
35	BBA0129	0.265581	0.0572796
100	BBA0129	0.185758	0.09192
5	BBA0129	0.302953	0.038836
40	BBA0129	0.268249	0.0651741
10	BBA0129	0.297709	0.0410298
45	BBA0129	0.232625	0.0646259
15	BBA0129	0.298868	0.0419974
50	BBA0129	0.239176	0.0747989
20	BBA0129	0.302567	0.0465741
25	BBA0129	0.297396	0.0510285
30	BBA0129	0.272316	0.0560994
0	BBA0043	0.824853	0.0309016
35	BBA0043	0.693078	0.0325247
100	BBA0043	0.35692	0.0473031
5	BBA0043	0.829331	0.0316418
40	BBA0043	0.656285	0.0332609
10	BBA0043	0.830373	0.0326491
45	BBA0043	0.637641	0.0338034
15	BBA0043	0.810031	0.0325837
50	BBA0043	0.608429	0.0351228
20	BBA0043	0.786246	0.0320663
25	BBA0043	0.744135	0.0310755
30	BBA0043	0.719479	0.0318095
0	BBA0040	0.289169	0.0282051
35	BBA0040	0.192876	0.135897
100	BBA0040	0.166232	0.181857
5	BBA0040	0.323776	0.0340686
40	BBA0040	0.192586	0.138858
10	BBA0040	0.295975	0.0510121
45	BBA0040	0.18216	0.146516
15	BBA0040	0.266145	0.0755352
50	BBA0040	0.195917	0.172358
20	BBA0040	0.263539	0.0766214
25	BBA0040	0.186939	0.100647
30	BBA0040	0.18245	0.124777
0	BBA0041	0.623685	0.0389965
35	BBA0041	0.420451	0.073093
100	BBA0041	0.213233	0.113123
5	BBA0041	0.602095	0.0435552
40	BBA0041	0.402804	0.0719436
10	BBA0041	0.583174	0.0474599
45	BBA0041	0.406828	0.0719567
15	BBA0041	0.547682	0.0590471
50	BBA0041	0.38213	0.0820062
20	BBA0041	0.493547	0.0601266
25	BBA0041	0.506055	0.0669486
30	BBA0041	0.441643	0.0712433
0	BBA0125	0.624046	0.0181539
35	BBA0125	0.520966	0.0228778
100	BBA0125	0.311031	0.0316359
5	BBA0125	0.63396	0.0184368
40	BBA0125	0.494908	0.0226243
10	BBA0125	0.623382	0.0189257
45	BBA0125	0.456908	0.0248555
15	BBA0125	0.607382	0.0192954
50	BBA0125	0.445922	0.0242965
20	BBA0125	0.559766	0.0197609
25	BBA0125	0.552972	0.0201589
30	BBA0125	0.560382	0.0218173
0	BBA0124	0.394046	0.0263919
35	BBA0124	0.331839	0.0555935
100	BBA0124	0.235951	0.080172
5	BBA0124	0.420857	0.0295548
40	BBA0124	0.340473	0.063871
10	BBA0124	0.390135	0.0308909
45	BBA0124	0.339066	0.0664126
15	BBA0124	0.365447	0.0351424
50	BBA0124	0.332864	0.068826
20	BBA0124	0.386747	0.037713
25	BBA0124	0.366544	0.0501354
30	BBA0124	0.37017	0.0513019
0	BBA0127	0.794898	0.0187389
35	BBA0127	0.714057	0.0213003
100	BBA0127	0.307105	0.0334224
5	BBA0127	0.795561	0.0191445
40	BBA0127	0.696912	0.0206775
10	BBA0127	0.793742	0.0192423
45	BBA0127	0.644447	0.0225832
15	BBA0127	0.785417	0.0197593
50	BBA0127	0.615578	0.0246218
20	BBA0127	0.760234	0.0203076
25	BBA0127	0.759704	0.0210653
30	BBA0127	0.730351	0.0206238
0	BBA0126	0.354364	0.00322987
35	BBA0126	0.233864	0.00878745
100	BBA0126	0.0654915	0.0284974
5	BBA0126	0.366685	0.00301738
40	BBA0126	0.19144	0.00977831
10	BBA0126	0.354478	0.00347144
45	BBA0126	0.184314	0.00923015
15	BBA0126	0.35778	0.00411304
50	BBA0126	0.205498	0.0100183
20	BBA0126	0.350639	0.00429487
25	BBA0126	0.291809	0.00520212
30	BBA0126	0.251779	0.00624569
0	BBA0121	0.842824	0.0351018
35	BBA0121	0.766795	0.0402876
100	BBA0121	0.513535	0.0531688
5	BBA0121	0.842656	0.0357337
40	BBA0121	0.738822	0.0407687
10	BBA0121	0.836509	0.0362258
45	BBA0121	0.72227	0.0418946
15	BBA0121	0.840394	0.0363589
50	BBA0121	0.714642	0.0421277
20	BBA0121	0.844427	0.0373807
25	BBA0121	0.814651	0.0372365
30	BBA0121	0.789251	0.040134
0	BBA0088	0.672936	0.0475774
35	BBA0088	0.548755	0.0766375
100	BBA0088	0.285702	0.105473
5	BBA0088	0.676803	0.0509862
40	BBA0088	0.496389	0.0802322
10	BBA0088	0.661018	0.0538368
45	BBA0088	0.448103	0.0844315
15	BBA0088	0.624966	0.0558049
50	BBA0088	0.437406	0.0865148
20	BBA0088	0.603871	0.0670128
25	BBA0088	0.603469	0.0694743
30	BBA0088	0.560169	0.0722118
0	BBA0048	0.49456	0.0149276
35	BBA0048	0.3389	0.0223228
100	BBA0048	0.156529	0.0505252
5	BBA0048	0.505685	0.0159209
40	BBA0048	0.311015	0.0265488
10	BBA0048	0.497722	0.0159791
45	BBA0048	0.309656	0.0281051
[truncated: 353 more rows]
